# Supplementary material for: The MondoA-dependent TXNIP/GDF15 axis predicts oxaliplatin response in colorectal adenocarcinomas
Source: EMBO Mol Med. 2024 Aug 5;16(9):7. doi: 10.1038/s44321-024-00105-2 (PMC11393413; doi:10.1038/s44321-024-00105-2)
Supplement: Supplementary file 1 — Table EV1 [file 44321_2024_105_MOESM1_ESM.xlsx]

## Sheet: Clinical info. organoids
	Table EV1: Organoids - detailed clinical information.
	Study Info	Sample Info						History	Diagnosis		NEO-ADJUVANT TREATMENT			ADJUVANT CHEMOTHERAPY
	Organoids name	Sampling date( in days after diagnosis)	Sex	Collect procedure (Biopsy/tumor mass)	Origin of tissue	Sampling event( primary/metastasis/recurrence)	Sample pathology diagnosis	Age at diagnosis	TNM stage	Presence of invasive disease	Neo-adjuvant chemotherapy	Number of neo-adjuvant chemo cycles	Clinical Response	Adjuvant chemotherapy	Number of adjuvant chemo cycles
	CRC001	0	M	Tumour mass	Rectum	Primary	Moderately differentiated adenocarcinoma	69	pT3 N1a	1/17 nodes contain metastatic ADC Intramural lymphovascular invasion present No venour or perineural invasion	No			YES	4 (only three completed)
	CRC002	26	M	Tumour mass	Proximal transverse colon	Primary	Moderately differentiated adenocarcinoma	72	pT3 N0	No	No			No chemo advised
	CRC003	25	M	Tumour mass	Rectum	Primary	Moderately differentiated adenocarcinoma	72	pT3 N0	No	No			No chemo advised
	CRC004	22	M	Tumour mass	Righ colon	Primary	Moderately differentiated adenocarcinoma	64	T4a N1b Mx, R0	Invades into the subserosa and 12mm beyond the muscularis propria	No			Yes	4 cycles
	CRC005	167	M	Residual tumor	Rectosigmoid colon	Primary	Residual moderately differentiated adenocarcinoma	57	ypT3 N2b Mx	Extramural venous invasion Liver metastasis detected on MRI	Yes	4	Residual cancer with evident tumour regression Complete regression from liver metastasis	Yes	4
	CRC006	39	M	Tumour mass	Rectum	Primary	Moderately differentiated adenocarcinoma	69	pT2 N0 M0	Local invasion: muscularis propria	No			No
	CRC007	103	M	Tumour mass	Upper rectum	Primary	Moderately differentiated adenocarcinoma	81	pT3 N0 Mx	Extramural venous invasion	No			No
	CRC008	No way of knowing, referred from a different trust (maybe write N/A?)	F	Tumour mass	Rectum	Primary	Well differentiated colorectal adenocarcinoma	42	pT3 N0	Local invasion: Beyond muscularis propria. No large vessel invasion	No			Yes, single agent capecitabine adjuvant chemotherapy	3 cycles, third with 80% dose (no folow up as case was transferred to a different hospital)
	CRC009	35	F	Tumour Mass	Hepatic flexure	Primary	Moderately differentiated adenocarcinoma with focal mucin production	71	pT3 pN0	Extramural venous invasion present	No			No
