# Supplementary material for: The MondoA-dependent TXNIP/GDF15 axis predicts oxaliplatin response in colorectal adenocarcinomas
Source: EMBO Mol Med. 2024 Aug 5;16(9):7. doi: 10.1038/s44321-024-00105-2 (PMC11393413; doi:10.1038/s44321-024-00105-2)
Supplement: Supplementary file 2 — Table EV2 [file 44321_2024_105_MOESM2_ESM.xlsx]

## Sheet: Organoid materials
	Table EV2: Organoids - media and digestion buffer
	DMEM +++					Digestion buffer
	Reagent	Catalog Number	Volume（500ml）			Reagent	Catalog number	[Stock]	[Final}	Volume
	DMEM Advance/F12	12634010	485ml			Organoid Media	-	-	-	9.5 mL
	Pen-Strep 1X	SV30079.0	5ml			Collagenase II	17104019	100mg/mL	100mg/mL	0.5 mL
	HEPES 10mM	15630080	5ml			Primocin	ant-pm-1	50 mg/mL	0.1 mg/mL	0.02 mL
	GLutaMAX 1X	35050061	5ml			Pen/Strep	SV30010	100X	-	0.1 mL
	Basel medium					RevitaCell Supplement	A2644501	100X	-	0.01 mL
	Reagent	Catalog Number	Volume（50ml）
	DMEM+++	-	47ml
	B27 (50X)	17504-044	1ml
	Anti-Anti (100X)	15240-096	500ul
	N2 (100X)	17502-048	500ul
	N-acetylcysteine (1.25mM)	A9165-5G	125ul
	Nicotinamide (10mM)	N3376	500ul
	Complete medium
	Reagent	Catalog Number	Volume（50ml）
	Basel medium	-	35ml
	Rspondin (100ug/ml)	120-38	10ml
	Noggin (100ug/ml)	120-10C	5ml
	EGF (50ng/ml)	PMG8041	50ul
	A83-01 (500nM)	2939	50ul
	SB20 (10uM)	S7067	16.6ul
	PGE2 (0.01uM)	2296	5ul
	Gastrin (10nM)	G9145	5ul
