# Supplementary material for: The MondoA-dependent TXNIP/GDF15 axis predicts oxaliplatin response in colorectal adenocarcinomas
Source: EMBO Mol Med. 2024 Aug 5;16(9):7. doi: 10.1038/s44321-024-00105-2 (PMC11393413; doi:10.1038/s44321-024-00105-2)
Supplement: Supplementary file 3 — Table EV3 [file 44321_2024_105_MOESM3_ESM.xlsx]

## Sheet: CRISPR materials
	Table EV3: RNAi and CRISPR-Cas9 conditions and reagents
	Transfection samples for gene editing experiment in a 6-well plate format.
	Sample Name	Cas9 Nuclease mRNA with non-targeting control (NTC) synthetic guide RNA	Cas9 Nuclease mRNA with gene-specific synthetic guide RNA	Untransfected
	Serum-free medium	135ul	135ul	400ul
	Synthetic guide RNA transfection complex (2 µM)	25ul	25ul	0
	Cas9 mRNA working solution (100 ng/µL)	40ul	40ul	0
	DharmaFECT Duo working solution (70 µg/mL)	200ul	200ul	0
	Growth medium	1600ul	1600ul	1600ul
	Total volume per well	2000ul	2000ul	2000ul
	RNP Complex Mix for Neon® Electroporation
	Component	(Volume per Reaction (μL)
	Resuspension Buffer R	6
	Working guide RNA solution (100 µM)	0.6
	Working Cas9 mRNA solution (4 ug/µL)	0.9
	Total	7.5
	Electroporation Conditions
	Electroporation Parameter
	Electrical potential	1600 V
	Pulse width	20 ms
	Number of pulses	2
