# Supplementary material for: The MondoA-dependent TXNIP/GDF15 axis predicts oxaliplatin response in colorectal adenocarcinomas
Source: EMBO Mol Med. 2024 Aug 5;16(9):7. doi: 10.1038/s44321-024-00105-2 (PMC11393413; doi:10.1038/s44321-024-00105-2)
Supplement: Supplementary file 6 — Data Set EV1 [file 44321_2024_105_MOESM6_ESM.xlsx]

## Sheet: DLD1 untr. vs oxa
	List of top upregulated genes post oxaliplatin (DLD1)
	gene_id	NTC_U_1	NTC_U_2	NTC_U_3	NTC_O_1	NTC_O_2	NTC_O_3	log2FoldChange	pvalue	padj	gene_name
	ENSG00000161992	0	0	0	26.9707	30.0057	28.6618	7.26665	1.80898e-08	4.05053e-07	PRR35
	ENSG00000187922	0	0	1.04565	25.1106	20.0038	14.3309	5.77798	1.57412e-05	0.000165013	LCN10
	ENSG00000182674	0	0	0	8.37021	10.0019	10.7482	5.71098	0.000120057	0.000944421	KCNB2
	ENSG00000162006	0	1.07541	3.13696	66.9616	83.3491	52.8452	5.64855	2.78198e-12	1.39138e-10	MSLNL
	ENSG00000242173	0	0	0	6.51016	6.66793	12.5395	5.53599	0.000309048	0.0021444	ARHGDIG
	ENSG00000267206	0	0	0	10.2303	6.66793	6.26977	5.38258	0.000560376	0.00353326	LCN6
	ENSG00000176490	0	1.07541	0	20.4605	16.6698	5.37409	5.29124	0.000201352	0.0014781	DIRAS1
	ENSG00000172232	0	0	1.04565	12.0903	17.7811	10.7482	5.2244	0.00018596	0.00138199	AZU1
	ENSG00000162592	1.81801	0	0	15.8104	27.783	17.9136	4.95201	4.0093e-05	0.000369608	CCDC27
	ENSG00000265972	139.078	609.76	58.5567	6640.36	5674.41	4655.75	4.39391	2.43799e-06	3.22743e-05	TXNIP
	ENSG00000006638	3.63602	3.22624	0	39.991	26.6717	51.0538	4.07954	1.7993e-08	4.03306e-07	TBXA2R
	ENSG00000212901	0.909005	4.30166	0	44.6411	17.7811	17.9136	3.9863	7.54563e-06	8.66068e-05	KRTAP3-1
	ENSG00000215131	0	1.07541	3.13696	16.7404	26.6717	17.0179	3.88685	4.44837e-05	0.000404855	C16orf90
	ENSG00000150551	0	0	2.09131	4.65011	10.0019	15.2266	3.8787	0.00450229	0.0203196	LYPD1
	ENSG00000215915	0.909005	0	1.04565	13.0203	8.89057	6.26977	3.81951	0.00442819	0.0200459	ATAD3C
	ENSG00000104870	0	1.07541	1.04565	11.1603	6.66793	10.7482	3.81511	0.00402122	0.0185353	FCGRT
	ENSG00000196092	1.81801	0	0	6.51016	8.89057	9.85249	3.69019	0.00806605	0.0328005	PAX5
	ENSG00000132554	2.72702	9.67873	1.04565	52.0813	64.4567	42.097	3.58458	7.84585e-10	2.3755e-08	RGS22
	ENSG00000159871	0	2.15083	0	5.58014	8.89057	9.85249	3.56727	0.0104805	0.0407751	LYPD5
	ENSG00000167244	0.909005	1.07541	1.04565	16.7404	8.89057	8.95681	3.5213	0.00191643	0.00988745	IGF2

## Sheet: Legend_1
	Differentially expressed genes (padj <0.05) between live DLD1 cells treated with or without 10uM oxaliplatin for 48h.

## Sheet: HCT15 untr. vs oxa
	List of top upregulated genes post oxaliplatin (HCT15)
	gene_id	NTC_U_1	NTC_U_2	NTC_U_3	NTC_O_1	NTC_O_2	NTC_O_3	log2FoldChange	pvalue	padj	gene_name
	ENSG00000212724	0	0	0	13.5829	331.794	30.484	9.34641	6.41e-05	0.000822836	KRTAP2-3
	ENSG00000019186	0	1.93796	0	80.5918	68.2115	72.9438	6.73582	4.79e-10	2.6e-08	CYP24A1
	ENSG00000189068	0	0.968979	0	15.3939	86.738	14.1533	6.6976	1.58e-06	3.47e-05	VSTM1
	ENSG00000223638	0	0	0	11.7718	4.21058	23.9517	6.10107	4.64e-05	0.00062468	RFPL4A
	ENSG00000120937	0	3.87592	2.07087	39.8431	282.951	44.6372	5.92391	8.83e-06	0.000154238	NPPB
	ENSG00000182866	0	0	1.03543	24.4492	16.8423	26.1291	5.90192	8.02e-06	0.0001421	LCK
	ENSG00000101197	0	0	0	14.4884	3.36847	16.3307	5.88009	0.000112124	0.00131329	BIRC7
	ENSG00000161992	0	0	1.03543	14.4884	21.895	29.3952	5.86539	1.11e-05	0.000187016	PRR35
	ENSG00000171403	0	0	0	14.4884	5.0527	13.0646	5.81429	9.96e-05	0.00118427	KRT9
	ENSG00000162040	0	0	0	13.5829	3.36847	11.9758	5.64092	0.000272041	0.00278082	HS3ST6
	ENSG00000278195	0	0.968979	2.07087	53.426	25.2635	58.7905	5.45695	1.96e-08	7.27e-07	SSTR3
	ENSG00000176040	0	0	0	5.43315	12.6318	5.44356	5.35388	0.000711098	0.00610113	TMPRSS7
	ENSG00000087116	1.14245	0	0	21.7326	7.57905	16.3307	5.33939	0.000143626	0.00161509	ADAMTS2
	ENSG00000139767	0	0	0	15.3939	3.36847	3.26614	5.25729	0.00172193	0.012565	SRRM4
	ENSG00000175766	0	0	0	9.96078	0.842117	10.8871	5.2229	0.00254193	0.017273	EIF4E1B
	ENSG00000187922	0	0.968979	0	6.33868	19.3687	10.8871	5.02794	0.000519222	0.00474762	LCN10
	ENSG00000152137	1.14245	0	1.03543	30.7879	7.57905	25.0404	4.9082	7.59e-05	0.000947597	HSPB8
	ENSG00000037280	0	0	1.03543	10.8663	6.73694	11.9758	4.71188	0.00128047	0.00990276	FLT4
	ENSG00000147434	0	0.968979	0	6.33868	3.36847	18.5081	4.63446	0.00284293	0.0189438	CHRNA6
	ENSG00000132530	0	0	2.07087	32.5989	1.68423	15.242	4.56837	0.00131714	0.0101046	XAF1
	ENSG00000007264	1.14245	2.90694	2.07087	43.4652	46.3164	51.1695	4.4963	3.64e-10	2.01e-08	MATK
	ENSG00000056487	0	0.968979	0	8.14973	5.0527	11.9758	4.47601	0.00310481	0.0203184	PHF21B
	ENSG00000182575	0	0.968979	0	9.96078	3.36847	10.8871	4.42045	0.0042235	0.0257936	NXPH3
	ENSG00000132681	1.14245	0	0	8.14973	5.0527	10.8871	4.41325	0.0036599	0.0230992	ATP1A4
	ENSG00000136514	1.14245	0	0	10.8663	9.26329	3.26614	4.38745	0.00467894	0.0279144	RTP4
	ENSG00000255398	0	0	1.03543	6.33868	9.26329	7.62099	4.36912	0.00394416	0.0245205	HCAR3
	ENSG00000153789	0	0.968979	0	6.33868	1.68423	15.242	4.3558	0.00747335	0.0400689	FAM92B
	ENSG00000248713	0	0	2.07087	4.52763	23.5793	14.1533	4.34323	0.00120933	0.00945443	C4orf54
	ENSG00000178055	1.14245	0	0	4.52763	8.42117	9.79842	4.3341	0.0047437	0.0282201	PRSS42
	ENSG00000165606	0	0.968979	0	4.52763	13.4739	4.35485	4.32238	0.00616676	0.0346235	DRGX
	ENSG00000128284	12.5669	10.6588	8.28347	297.918	133.054	193.791	4.31417	1.09e-24	6.98e-22	APOL3
	ENSG00000133665	0	1.93796	0	13.5829	16.8423	8.7097	4.25625	0.000977795	0.00793323	DYDC2
	ENSG00000110446	4.56979	1.93796	1.03543	64.2923	28.632	47.9034	4.25459	4.21e-09	1.82e-07	SLC15A3
	ENSG00000142408	3.42735	0	2.07087	35.3155	12.6318	52.2582	4.2317	2.63e-06	5.38e-05	CACNG8
	ENSG00000188293	3.42735	0.968979	2.07087	17.205	68.2115	29.3952	4.18505	5.45e-07	1.39e-05	IGFL1
	ENSG00000128422	4.56979	3.87592	3.1063	74.2531	82.5275	50.0808	4.17283	2.97e-13	3.03e-11	KRT17
	ENSG00000105246	12.5669	17.4416	14.4961	281.618	244.214	272.178	4.15521	9.95e-41	4.57e-37	EBI3
	ENSG00000215131	1.14245	0.968979	0	4.52763	23.5793	7.62099	4.10126	0.00257358	0.0174373	C16orf90
	ENSG00000167244	1.14245	0.968979	0	19.9216	5.0527	10.8871	4.09723	0.00198255	0.0141157	IGF2
	ENSG00000171502	1.14245	0	1.03543	6.33868	17.6845	11.9758	4.09605	0.00159221	0.0117972	COL24A1
	ENSG00000127129	14.8518	2.90694	3.1063	143.979	110.317	86.0083	4.07229	1.99e-15	2.95e-13	EDN2
	ENSG00000144460	2.2849	0.968979	0	10.8663	15.1581	27.2178	4.06659	0.000172339	0.00189128	NYAP2
	ENSG00000176928	4.56979	0	0	21.7326	29.4741	19.5968	4.05054	2.44e-05	0.000364396	GCNT4
	ENSG00000143839	5.71224	3.87592	3.1063	68.8199	100.212	35.9275	4.03092	3.5e-11	2.42e-09	REN
	ENSG00000169896	1.14245	0.968979	1.03543	11.7718	30.3162	8.7097	4.0271	0.000280413	0.00285117	ITGAM
	ENSG00000206172	0	1.93796	0	9.05525	18.5266	5.44356	4.02018	0.00328924	0.0213041	HBA1
	ENSG00000147168	3.42735	0	2.07087	17.205	55.5797	13.0646	4.01913	2.26e-05	0.000344523	IL2RG
	ENSG00000159708	1.14245	0.968979	0	19.016	2.52635	10.8871	3.94971	0.00448353	0.0269587	LRRC36
	ENSG00000180043	0	0	2.07087	19.9216	2.52635	8.7097	3.90047	0.00692272	0.0377243	FAM71E2
	ENSG00000103175	4.56979	1.93796	0	32.5989	32.8426	28.3065	3.89121	5.88e-07	1.48e-05	WFDC1
	ENSG00000101335	34.2735	35.8522	19.6732	336.855	632.43	339.678	3.86698	3.15e-30	3.81e-27	MYL9
	ENSG00000135374	1.14245	0	1.03543	18.1105	5.0527	7.62099	3.86651	0.00423158	0.0258292	ELF5
	ENSG00000105278	0	0	2.07087	18.1105	4.21058	7.62099	3.84432	0.00631194	0.0352093	ZFR2
	ENSG00000128645	2.2849	0	0	9.96078	10.9475	8.7097	3.79564	0.00430137	0.0261579	HOXD1
	ENSG00000088726	11.4245	8.72081	12.4252	211.893	81.6853	148.065	3.76473	4.42e-17	9.07e-15	TMEM40
	ENSG00000172232	3.42735	0.968979	0	13.5829	14.316	29.3952	3.74848	0.000157313	0.00174641	AZU1
	ENSG00000196867	1.14245	0	1.03543	5.43315	17.6845	4.35485	3.71079	0.00782447	0.0414771	ZFP28
	ENSG00000060566	0	1.93796	2.07087	23.5437	16.0002	14.1533	3.70191	0.000136613	0.00155017	CREB3L3
	ENSG00000087258	1.14245	0.968979	0	10.8663	3.36847	13.0646	3.69525	0.0073186	0.0394048	GNAO1
	ENSG00000172061	0	0.968979	2.07087	9.96078	14.316	14.1533	3.62627	0.00113877	0.00902253	LRRC15
	ENSG00000047617	3.42735	0.968979	1.03543	7.2442	41.2637	11.9758	3.5183	0.000471955	0.00438348	ANO2
	ENSG00000139797	0	0.968979	2.07087	10.8663	8.42117	16.3307	3.51109	0.00210456	0.0147963	RNF113B
	ENSG00000149575	1.14245	0	2.07087	21.7326	4.21058	9.79842	3.49814	0.00396485	0.0246265	SCN2B
	ENSG00000265972	564.37	1718	417.28	11059.2	9730.66	9318.29	3.47914	1.56e-07	4.63e-06	TXNIP
	ENSG00000143851	13.7094	10.6588	26.9213	155.75	213.898	197.057	3.46724	3.24e-22	1.52e-19	PTPN7
	ENSG00000095917	1.14245	0.968979	1.03543	12.6774	8.42117	11.9758	3.39558	0.00249144	0.0170214	TPSD1

## Sheet: Legend_2
	Differentially expressed genes (padj <0.05) between live HCT15 cells treated with or without 10uM oxaliplatin for 48h.

## Sheet: HCT15NTC vs TKO
		List of top downregulated genes between NTC vs TKO (DLD1)												List of top upregulated genes between NTC vs TKO (DLD1)												List of top downregulated genes between NTC vs TKO (HCT15)												List of top upregulated genes between NTC vs TKO (HCT15)
		gene_id	NTC_U_1	NTC_U_2	NTC_U_3	TKO_U_1	TKO_U_2	TKO_U_3	log2FoldChange	pvalue	padj	gene_name		gene_id	NTC_U_1	NTC_U_2	NTC_U_3	TKO_U_1	TKO_U_2	TKO_U_3	log2FoldChange	pvalue	padj	gene_name		gene_id	NTC_U_1	NTC_U_2	NTC_U_3	TKO_U_1	TKO_U_2	TKO_U_3	log2FoldChange	pvalue	padj	gene_name		gene_id	NTC_U_1	NTC_U_2	NTC_U_3	TKO_U_1	TKO_U_2	TKO_U_3	log2FoldChange	pvalue	padj	gene_name
		ENSG00000120784	165.299	136.59	196.258	0.98829	0.98142	0	7.87914	7.2086e-14	8.17607e-11	ZFP30		ENSG00000244306	0	1.97956	0	58.3091	31.4054	52.5446	-6.25446	1.8567e-08	1.14319e-05	DUXAP10		ENSG00000182111	55.2847	55.1603	69.5684	0	0	0	8.22909	2.43258e-11	2.9803e-09	ZNF716		ENSG00000157542	0	0	0	190.99	136.801	178.966	-9.97597	1.25422e-16	3.93373e-14	KCNJ6
		ENSG00000158321	20.7662	14.8467	35.9483	0	0	0	6.92501	2.06443e-07	0.000103461	AUTS2		ENSG00000272872	0	0	0.971575	17.7892	7.85136	16.2638	-5.38946	0.000115442	0.0220157	AP000525.1		ENSG00000260719	102.528	55.1603	94.8659	0.984484	0	0	7.75298	3.1298e-10	3.02972e-08	AC009133.3		ENSG00000233213	0	0	0	61.038	56.9091	62.0416	-8.48197	5.54732e-12	7.67586e-10	KCNJ6-AS1
		ENSG00000188321	27.4114	27.7139	8.74418	0	0	0	6.76388	7.79411e-07	0.000357368	ZNF559		ENSG00000206195	0	0.989782	1.94315	20.7541	22.5727	22.5191	-4.55336	5.59863e-06	0.00194597	DUXAP8		ENSG00000128573	121.626	64.3537	62.3405	0.984484	0	0	7.72796	4.46395e-10	4.14929e-08	FOXP2		ENSG00000144583	0	0	0	14.7673	20.7937	16.7035	-6.69701	6.61378e-07	3.0565e-05	45355
		ENSG00000106236	9.96779	18.8059	3.8863	0	0	0	5.79254	0.000129926	0.0235285	NPTX2		ENSG00000268104	24.9195	6.92848	17.4884	512.922	198.247	306.51	-4.34972	1.56749e-27	1.12598e-23	SLC6A14		ENSG00000185905	105.544	57.6676	84.9276	0.984484	0	0	7.72723	3.38717e-10	3.22576e-08	C16orf54		ENSG00000158089	0	0	0	18.7052	16.4161	16.7035	-6.68693	6.54869e-07	3.03836e-05	GALNT14
		ENSG00000135097	13.2904	19.7956	17.4884	0	0	1.25106	5.46036	4.93948e-05	0.0114458	MSI1		ENSG00000071794	80.573	47.5095	34.0051	572.22	584.926	512.936	-3.35347	9.3743e-41	2.02016e-36	HLTF		ENSG00000276644	59.3054	20.8941	28.008	0	0	0	7.48935	9.38583e-09	7.0313e-07	DACH1		ENSG00000233191	0	0	0	8.86035	17.5105	13.1242	-6.29109	7.85846e-06	0.000257458	AC006372.2
		ENSG00000203688	14.121	14.8467	17.4884	0.98829	0	0	5.33965	8.07243e-05	0.0165677	LINC02487		ENSG00000110427	4.98389	6.92848	5.82945	29.6487	32.3869	38.7829	-2.51042	2.44042e-06	0.000922652	KIAA1549L		ENSG00000112852	59.3054	60.1749	58.7265	0	1.09441	0	7.25265	3.58224e-09	2.8393e-07	PCDHB2		ENSG00000212724	0	0	0	9.84484	14.2273	13.1242	-6.20505	1.05488e-05	0.000329972	KRTAP2-3
		ENSG00000089116	19.9356	7.91826	13.6021	0	0	1.25106	5.1819	0.000212577	0.0352387	LHX5		ENSG00000233041	19.9356	12.8672	33.0336	143.302	58.8852	116.349	-2.27425	5.79641e-08	3.04665e-05	PHGR1		ENSG00000153707	149.771	168.824	115.646	2.95345	0	0	7.06807	8.38917e-16	2.40657e-13	PTPRD		ENSG00000073756	9.04659	9.19338	12.6488	1076.04	901.79	150.331	-6.10616	1.4366e-13	2.56009e-11	PTGS2
		ENSG00000165568	24.0888	33.6526	34.0051	0.98829	1.96284	0	4.86085	5.38223e-07	0.000257749	AKR1E2		ENSG00000137965	8.30649	4.94891	9.71575	38.5433	40.2382	28.7744	-2.22717	1.03628e-05	0.00333312	IFI44		ENSG00000268864	22.1139	11.7007	17.1662	0	0	0	6.40469	2.37429e-06	9.51454e-05	AC011487.2		ENSG00000179141	0	0	0	7.87587	4.37762	19.0897	-5.95331	8.47274e-05	0.00189273	MTUS2-AS1
		ENSG00000131127	128.751	150.447	112.703	4.94145	3.92568	6.25531	4.71812	3.13517e-24	1.68907e-20	ZNF141		ENSG00000188580	13.2904	11.8774	6.80103	50.4028	33.3683	58.7999	-2.14348	3.44944e-06	0.00125992	NKAIN2		ENSG00000237438	24.1242	6.6861	12.6488	0	0	0	6.17155	1.50222e-05	0.00044393	CECR7		ENSG00000070886	2.01035	0	0.903485	54.1466	53.6259	56.076	-5.89993	8.26952e-11	9.08991e-09	EPHA8
		ENSG00000228549	19.1049	20.7854	14.5736	1.97658	0	0	4.69678	9.70782e-05	0.0190185	BX284668.2		ENSG00000104432	19.9356	18.8059	17.4884	45.4613	80.4764	48.7914	-1.63772	2.94406e-05	0.00729247	IL7		ENSG00000269842	11.0569	23.4013	6.3244	0	0	0	6.09135	2.40367e-05	0.000659761	AC011453.1		ENSG00000259666	0	0	0	11.8138	3.28322	13.1242	-5.80835	0.000147673	0.00299199	LINGO1-AS1
		ENSG00000179222	199.356	124.713	118.532	5.92974	2.94426	12.5106	4.43483	1.84334e-22	5.67486e-19	MAGED1		ENSG00000198157	44.0244	33.6526	48.5788	130.454	109.919	91.3275	-1.39552	7.52803e-07	0.000352672	HMGN5		ENSG00000222375	17.088	12.5364	9.03485	0	0	0	6.00687	1.91038e-05	0.000543383	RN7SKP127		ENSG00000183691	0	0	0	6.89139	8.75524	11.9311	-5.77114	0.000101657	0.00221005	NOG
		ENSG00000108984	18.2743	17.8161	25.261	0	0	3.75319	4.21783	4.57119e-05	0.0108252	MAP2K6		ENSG00000070019	43.1938	28.7037	39.8346	113.653	78.5136	73.8127	-1.25035	7.52926e-05	0.0156015	GUCY2C		ENSG00000256771	252.299	223.984	216.836	0.984484	2.18881	8.35175	5.98944	1.413e-32	2.21587e-29	ZNF253		ENSG00000244623	0	0	0	7.87587	10.9441	7.15864	-5.69011	0.000145458	0.00295986	OR2AE1
		ENSG00000103485	198.525	104.917	171.969	10.8712	9.8142	15.0127	3.75564	1.28693e-22	5.54668e-19	QPRT		ENSG00000150051	44.0244	40.5811	81.6123	134.407	112.863	137.617	-1.21323	5.67511e-05	0.0127394	MKX		ENSG00000154162	118.611	72.7113	78.6032	0.984484	2.18881	1.19311	5.95614	6.19733e-14	1.1852e-11	CDH12		ENSG00000234210	0	0	0	6.89139	6.56643	11.9311	-5.65162	0.000188125	0.00365423	AC006372.3
		ENSG00000148175	274.114	290.996	222.491	18.7775	31.4054	17.5149	3.52486	4.9124e-36	5.29311e-32	STOM		ENSG00000134215	60.6374	35.6322	55.3798	141.325	103.049	97.5829	-1.17094	6.70456e-05	0.0143053	VAV3		ENSG00000233922	44.2278	36.7735	46.9812	1.96897	0	0	5.892	9.70924e-08	5.5978e-06	LINC01694		ENSG00000283141	0	0	1.80697	28.55	16.4161	33.407	-5.42809	3.30338e-06	0.000124728	AL157832.3
		ENSG00000165810	137.057	147.478	95.2144	9.8829	16.6841	8.75744	3.40827	1.93378e-19	3.78845e-16	BTNL9		ENSG00000204934	58.1454	67.3052	67.0387	146.267	102.068	172.647	-1.12647	2.1064e-05	0.00589518	ATP6V0E2-AS1		ENSG00000241570	9.04659	13.3722	9.93834	0	0	0	5.75573	6.00306e-05	0.00141493	PAQR9-AS1		ENSG00000233377	0	0	0	9.84484	5.47203	5.96553	-5.40659	0.00056012	0.00870832	MTND4P20
		ENSG00000145362	201.017	103.927	198.201	14.8243	13.7399	20.017	3.38835	1.87089e-20	4.47974e-17	ANK2		ENSG00000127831	473.47	532.503	593.632	1297.62	1014.79	1077.16	-1.08454	8.16242e-13	8.3762e-10	VIL1		ENSG00000151834	22.1139	2.50729	6.3244	0	0	0	5.67938	0.000335748	0.00581576	GABRA2		ENSG00000178031	0	0	0	3.93794	6.56643	10.738	-5.39151	0.000673396	0.0100255	ADAMTSL1
		ENSG00000197016	27.4114	27.7139	50.5219	1.97658	8.83278	0	3.22318	8.62603e-06	0.00285986	ZNF470		ENSG00000181577	458.518	205.875	475.1	887.484	599.648	770.654	-0.985531	0.000271266	0.0429837	C6orf223		ENSG00000267565	29.1501	14.208	14.4558	0	0	1.19311	5.62308	2.79914e-05	0.000753366	AC011477.3		ENSG00000258647	0	0	0	6.89139	3.28322	10.738	-5.3726	0.000792152	0.0114108	LINC00930
		ENSG00000230316	51.5002	14.8467	19.4315	4.94145	2.94426	2.50212	3.03613	5.28419e-05	0.0121143	FEZF1-AS1		ENSG00000111728	86.3875	68.295	108.816	213.471	131.51	173.898	-0.977249	0.000197099	0.0334447	ST8SIA1		ENSG00000278041	10.0518	11.7007	6.3244	0	0	0	5.54907	0.000171663	0.00338477	AL133325.3		ENSG00000164076	0	0	0.903485	4.92242	9.84965	25.0552	-5.33418	0.000250517	0.00461105	CAMKV
		ENSG00000163827	28.2421	17.8161	26.2325	1.97658	3.92568	3.75319	2.91904	3.20242e-05	0.00783772	LRRC2		ENSG00000141655	67.2826	62.3563	52.4651	121.56	106.975	122.604	-0.943308	0.000100681	0.0195467	TNFRSF11A		ENSG00000280409	11.0569	5.85034	10.8418	0	0	0	5.52763	0.000193731	0.00374134	LINC01101		ENSG00000242267	0	0	0	5.9069	5.47203	8.35175	-5.2896	0.000844929	0.012027	SKINT1L
		ENSG00000026652	19.9356	18.8059	24.2894	3.95316	1.96284	3.75319	2.71697	0.000136464	0.0245067	AGPAT4		ENSG00000153233	130.412	128.672	158.367	260.909	208.061	267.727	-0.818571	2.87438e-05	0.00729247	PTPRR		ENSG00000179277	11.0569	7.52186	9.03485	0	0	0	5.52145	0.000176249	0.0034578	MEIS3P1		ENSG00000271086	1.00518	0.835762	0	20.6742	14.2273	35.7932	-5.27372	8.22461e-06	0.000266934	NAMA
		ENSG00000161551	59.8067	88.0906	61.2092	10.8712	12.7585	8.75744	2.67589	1.19259e-10	9.88474e-08	ZNF577		ENSG00000135919	475.962	322.669	440.124	705.639	683.068	791.922	-0.813708	1.97083e-06	0.000772207	SERPINE2		ENSG00000158525	22.1139	14.208	15.3592	0.984484	0	0	5.46317	4.53533e-05	0.00112299	CPA5		ENSG00000284116	0	0	0	10.8293	1.09441	7.15864	-5.24861	0.00221587	0.0255488	AL772307.1
		ENSG00000283236	19.1049	21.7752	33.0336	4.94145	2.94426	3.75319	2.66225	6.82632e-05	0.0144223	AC074141.1		ENSG00000163734	128.751	105.907	103.959	190.74	191.377	187.659	-0.74791	0.000128396	0.0234485	CXCL3		ENSG00000203688	14.0725	10.0291	0.903485	0	0	0	5.37803	0.00121114	0.0160796	LINC02487		ENSG00000132832	0	0	0	0.984484	10.9441	7.15864	-5.23829	0.00240712	0.027288	AL139352.1
		ENSG00000076716	208.493	198.946	153.509	27.6721	44.1639	23.7702	2.54001	9.22542e-19	1.65673e-15	GPC4		ENSG00000119866	294.88	279.119	346.852	524.782	509.357	492.919	-0.730604	8.04912e-07	0.000361372	BCL11A		ENSG00000003096	49.2537	77.7259	46.9812	1.96897	1.09441	1.19311	5.33227	7.66783e-11	8.54836e-09	KLHL13		ENSG00000143603	0	0	0.903485	10.8293	9.84965	15.5104	-5.20262	0.000204155	0.00388854	KCNN3
		ENSG00000138449	39.0405	30.6832	42.7493	10.8712	3.92568	6.25531	2.41233	6.26008e-06	0.00214134	SLC40A1		ENSG00000183018	2052.53	1587.61	2009.22	3364.14	2411.35	3274.03	-0.679352	3.40812e-05	0.00816055	SPNS2		ENSG00000284966	4.02071	9.19338	10.8418	0	0	0	5.32995	0.0005387	0.00844226	AL138689.2		ENSG00000237212	0	0	0	6.89139	5.47203	5.96553	-5.18775	0.00124088	0.0163984	AL449403.1
		ENSG00000157399	139.549	125.702	112.703	20.7541	25.5169	25.0212	2.41092	2.24429e-16	3.72034e-13	ARSE		ENSG00000204387	821.512	791.826	1072.62	1523.94	1111.95	1660.16	-0.677178	0.000207878	0.0347269	C6orf48		ENSG00000158352	22.1139	7.52186	13.5523	0	1.09441	0	5.20102	0.000193918	0.00374134	SHROOM4		ENSG00000277479	0	0	0	9.84484	3.28322	4.77243	-5.15913	0.00184912	0.0223347	AL022345.3
		ENSG00000124143	78.9117	51.4687	97.1575	19.7658	18.647	10.0085	2.21367	4.85807e-08	2.68439e-05	ARHGAP40		ENSG00000137941	382.929	374.138	474.129	713.545	576.093	649.301	-0.655634	3.23692e-05	0.00783772	TTLL7		ENSG00000279924	7.03624	6.6861	8.13137	0	0	0	5.18656	0.000732958	0.010734	AL356585.4		ENSG00000168356	0	0	0	2.95345	5.47203	9.54485	-5.14919	0.00186814	0.0225009	SCN11A
		ENSG00000198467	78.9117	44.5402	78.6976	13.8361	13.7399	25.0212	1.96553	1.88247e-06	0.00076542	TPM2		ENSG00000138696	328.937	298.914	276.899	480.309	446.546	459.14	-0.614084	2.29498e-05	0.0061821	BMPR1B		ENSG00000151790	3.01553	5.01457	12.6488	0	0	0	5.10974	0.0016739	0.0207675	TDO2		ENSG00000234722	0	0	0	2.95345	5.47203	9.54485	-5.14919	0.00186814	0.0225009	LINC01287
		ENSG00000070540	216.799	134.61	218.604	36.5667	40.2382	73.8127	1.93626	5.45104e-10	3.91566e-07	WIPI1		ENSG00000154310	739.278	581.002	541.167	989.278	1010.86	828.203	-0.603261	0.000173955	0.0302316	TNIK		ENSG00000011677	8.04141	3.34305	8.13137	0	0	0	5.01893	0.00175576	0.0214437	GABRA3		ENSG00000069018	1.00518	0	0	10.8293	15.3217	8.35175	-5.13888	0.000278478	0.00498147	TRPC7
		ENSG00000168907	234.243	162.324	192.372	67.2037	37.294	57.5489	1.86617	5.01444e-12	4.69831e-09	PLA2G4F		ENSG00000175745	311.493	264.272	314.79	421.011	489.728	430.365	-0.590477	0.000124817	0.0229897	NR2F1		ENSG00000236347	16.0828	10.0291	9.93834	0	0	1.19311	4.94302	0.000406903	0.00677873	AL513123.1		ENSG00000021461	0	0	0	2.95345	7.66084	7.15864	-5.13601	0.00183989	0.0222747	CYP3A43
		ENSG00000112782	189.388	91.06	158.367	59.2974	15.7027	50.0425	1.81749	1.12756e-05	0.00357336	CLIC5		ENSG00000197958	41706.9	40318.8	38688.1	60178	60617.4	59091.4	-0.575493	1.72721e-10	1.37857e-07	RPL12		ENSG00000125848	46.2381	91.0981	28.9115	0.984484	1.09441	3.57932	4.92837	1.10702e-09	9.43491e-08	FLRT3		ENSG00000258526	0	0	0	4.92242	8.75524	3.57932	-5.10103	0.00206453	0.0242108	AL049875.1
		ENSG00000134240	152.009	133.621	113.674	42.4965	41.2196	33.7787	1.7597	4.68981e-11	4.04262e-08	HMGCS2		ENSG00000082438	676.979	622.573	673.302	957.653	958.847	953.309	-0.540333	2.76846e-06	0.00102863	COBLL1		ENSG00000236591	4.02071	4.17881	9.93834	0	0	0	4.91886	0.00267755	0.02957	AL357992.1		ENSG00000137265	0	0	0	4.92242	10.9441	1.19311	-5.0868	0.00371709	0.0377535	IRF4
		ENSG00000071967	61.468	44.5402	32.062	12.8478	14.7213	13.7617	1.74442	8.17728e-05	0.0166246	CYBRD1		ENSG00000135549	607.204	582.982	590.718	868.707	733.121	975.829	-0.531872	0.000214908	0.0353532	PKIB		ENSG00000259803	33.1708	33.4305	22.5871	0.984484	0	2.38621	4.7705	8.00341e-07	3.64853e-05	SLC22A31		ENSG00000197106	0	0	0	5.9069	8.75524	2.38621	-5.08638	0.00250007	0.0280769	SLC6A17
		ENSG00000064195	163.638	79.1826	116.589	41.5082	46.1267	28.7744	1.6206	1.50524e-06	0.000623805	DLX3		ENSG00000134243	4277.84	4078.89	3945.57	5295.26	5962.13	5269.47	-0.425924	5.94522e-05	0.0132082	SORT1		ENSG00000138639	10.0518	12.5364	4.51743	0	1.09441	0	4.53698	0.00215255	0.0249676	ARHGAP24		ENSG00000267768	0	0	0	6.89139	7.66084	2.38621	-5.07859	0.00249796	0.0280769	AC006504.6
		ENSG00000147202	348.873	244.476	258.439	97.8407	80.4764	101.336	1.61191	1.84405e-13	1.98697e-10	DIAPH2		ENSG00000112081	10626.5	10991.5	9900.35	13222.3	15162.9	13545.3	-0.411839	0.000122636	0.0227839	SRSF3		ENSG00000285869	6.03106	10.0291	10.8418	0	0	1.19311	4.52855	0.00190144	0.0227671	AC130456.8		ENSG00000234754	0	0	0	2.95345		10.738	-5.06552	0.00298161	0.0319965	C1orf140
		ENSG00000122591	140.38	178.161	100.072	30.637	77.5322	32.5276	1.56491	2.38582e-05	0.00634747	FAM126A		ENSG00000115902	6612.8	6450.41	6730.1	8277.92	9330.36	8126.9	-0.378826	0.000262761	0.0422575	SLC1A4		ENSG00000118508	31.1605	40.1166	24.3941	1.96897	2.18881	0	4.47502	2.61089e-07	1.34389e-05	RAB32		ENSG00000162711	0	0.835762	0	10.8293	9.84965	11.9311	-5.05489	0.000352719	0.00603077	NLRP3
		ENSG00000153707	143.702	73.2439	90.3565	47.4379	40.2382	21.2681	1.48642	5.41908e-05	0.0122927	PTPRD														ENSG00000165923	80.4141	26.7444	84.0241	1.96897	1.09441	5.96553	4.44215	2.73522e-10	2.68086e-08	AGBL2		ENSG00000108001	3.01553	0	0	34.4569	13.1329	34.6001	-4.88267	2.21715e-06	8.97659e-05	EBF3
		ENSG00000101955	162.807	150.447	136.992	47.4379	75.5693	38.7829	1.4668	1.24204e-07	6.37285e-05	SRPX														ENSG00000130600	643.313	295.86	441.804	24.6121	29.5489	10.738	4.39763	3.81978e-37	8.98527e-34	H19		ENSG00000169181	0	0	0.903485	10.8293	4.37762	13.1242	-4.85113	0.00104345	0.014287	GSG1L
		ENSG00000181666	304.018	296.935	363.369	123.536	107.956	122.604	1.44649	3.54287e-15	4.49111e-12	HKR1														ENSG00000182568	1059.46	672.789	748.989	39.3794	27.3601	53.6898	4.37089	4.14498e-65	4.87512e-61	SATB1		ENSG00000010282	1.00518	0	0.903485	14.7673	16.4161	17.8966	-4.74151	7.47044e-05	0.00170609	HHATL
		ENSG00000102271	453.534	355.332	351.71	125.513	174.693	128.859	1.43391	9.15117e-13	8.96398e-10	KLHL4														ENSG00000104760	5.02588	8.35762	9.93834	0.984484	0	0	4.32248	0.00387378	0.039075	FGL1		ENSG00000147168	3.01553	0	1.80697	42.3328	48.1538	32.2139	-4.74062	1.10124e-09	9.41984e-08	IL2RG
		ENSG00000154134	83.8956	86.1111	61.2092	34.5901	22.5727	28.7744	1.42937	1.58127e-05	0.00479948	ROBO3														ENSG00000113657	510.63	910.981	541.188	24.6121	35.021	39.3725	4.3195	3.76909e-52	1.47767e-48	DPYSL3		ENSG00000235010	0	0	0.903485	7.87587	14.2273	2.38621	-4.64729	0.00281835	0.0305231	AL512622.1
		ENSG00000160293	558.196	657.215	632.495	227.307	219.838	253.966	1.40005	9.52775e-21	2.56654e-17	VAV2														ENSG00000164946	38.1967	7.52186	13.5523	0.984484	0	2.38621	4.16646	0.000190415	0.00369262	FREM1		ENSG00000105675	0	0.835762	0.903485	21.6586	12.0385	10.738	-4.62735	0.000184935	0.00360118	ATP4A
		ENSG00000198853	92.202	85.1213	91.3281	28.6604	32.3869	42.5361	1.387	2.19903e-06	0.000846232	RUSC2														ENSG00000089472	20.1035	1.67152	16.2627	0	2.18881	0	4.12071	0.00345749	0.0357581	HEPH		ENSG00000129682	0	0.835762	0	6.89139	5.47203	11.9311	-4.62568	0.00205788	0.0241675	FGF13
		ENSG00000157227	441.905	369.189	369.199	141.325	164.879	145.123	1.38678	9.2391e-16	1.32735e-12	MMP14														ENSG00000109452	67.3468	106.142	73.1823	4.92242	4.37762	5.96553	4.02356	1.2022e-15	3.28829e-13	INPP4B		ENSG00000277504	1.00518	0.835762	0	14.7673	12.0385	17.8966	-4.61496	0.000150539	0.00304221	AC010536.3
		ENSG00000167680	241.719	142.529	252.61	81.0398	49.071	116.349	1.37889	1.49233e-05	0.00459424	SEMA6B														ENSG00000122592	163.844	161.302	169.855	6.89139	7.66084	16.7035	4.01679	4.05974e-29	3.81989e-26	HOXA7		ENSG00000182575	0	0.835762	0	15.7517	3.28322	4.77243	-4.6124	0.00331084	0.0347527	NXPH3
		ENSG00000185164	852.246	944.252	757.829	326.136	328.776	327.778	1.37807	1.66664e-22	5.67486e-19	NOMO2														ENSG00000163297	164.849	139.572	133.716	6.89139	8.75524	13.1242	3.94978	2.27991e-26	1.62516e-23	ANTXR2		ENSG00000180190	2.01035	0	0.903485	17.7207	20.7937	28.6346	-4.60005	4.75415e-06	0.000169696	TDRP
		ENSG00000187867	170.283	94.0293	164.196	54.3559	44.1639	67.5574	1.37643	4.95572e-06	0.00175075	PALM3														ENSG00000170961	8.04141	13.3722	11.7453	0	1.09441	1.19311	3.92301	0.00190185	0.0227671	HAS2		ENSG00000233056	21.1087	10.0291	30.7185	488.304	374.287	547.636	-4.52134	5.71005e-52	1.91882e-48	ERVH48-1
		ENSG00000101210	223.445	133.621	246.78	71.1569	65.7551	98.8339	1.36474	1.13366e-06	0.000495992	EEF1A2														ENSG00000110665	13.0673	11.7007	6.3244	0	0	2.38621	3.80742	0.00361977	0.0370047	C11orf21		ENSG00000182586	1.00518	0	0	8.86035	10.9441	2.38621	-4.5072	0.0039295	0.0395353	LINC00334
		ENSG00000170439	138.718	88.0906	67.0387	43.4848	33.3683	38.7829	1.34982	7.38838e-05	0.0154582	METTL7B														ENSG00000132437	29.1501	12.5364	18.0697	0.984484	2.18881	1.19311	3.77568	5.74402e-05	0.00136069	DDC		ENSG00000186469	0	0.835762	0.903485	16.7362	12.0385	11.9311	-4.4976	0.000273767	0.00490839	GNG2
		ENSG00000081803	122.105	91.06	91.3281	56.3325	35.3311	30.0255	1.31592	2.89495e-05	0.00729247	CADPS2														ENSG00000185272	23.1191	27.5802	24.3941	0	2.18881	3.57932	3.77232	4.91521e-06	0.000174127	RBM11		ENSG00000162267	1.00518	0	2.71046	23.6276	21.8881	36.9863	-4.4924	5.71915e-07	2.67458e-05	ITIH3
		ENSG00000162849	75.5891	60.3767	81.6123	32.6136	29.4426	26.2723	1.29634	4.78892e-05	0.0112175	KIF26B														ENSG00000125266	225.16	242.371	266.528	26.5811	12.0385	19.0897	3.65654	1.15809e-36	2.47653e-33	EFNB2		ENSG00000099960	1.00518	0	0	7.87587	7.66084	5.96553	-4.45746	0.00322532	0.0339916	SLC7A4
		ENSG00000015413	348.873	416.698	326.449	137.372	187.451	123.855	1.27827	3.78289e-10	2.81108e-07	DPEP1														ENSG00000203999	33.1708	26.7444	18.9732	1.96897	3.28322	1.19311	3.60104	3.64519e-06	0.000135459	LINC01270		ENSG00000157423	0	0	0.903485	3.93794	5.47203	11.9311	-4.43445	0.00434095	0.0425114	HYDIN
		ENSG00000253846	126.259	97.9884	87.4418	47.4379	32.3869	50.0425	1.27225	1.73968e-05	0.00499868	PCDHGA10														ENSG00000185686	25.1294	17.551	20.7802	0.984484	4.37762	0	3.54991	4.66793e-05	0.00114498	PRAME		ENSG00000263015	1.00518	0	0	5.9069	4.37762	10.738	-4.41637	0.00420396	0.0416378	AC015853.2
		ENSG00000197712	803.238	731.449	898.707	328.112	338.59	345.293	1.26636	1.56955e-19	3.38237e-16	FAM114A1														ENSG00000158321	152.787	159.631	140.04	12.7983	14.2273	11.9311	3.53623	3.91961e-27	3.07337e-24	AUTS2		ENSG00000138109	1.00518	0.835762	0	14.7673	13.1329	10.738	-4.40928	0.000376798	0.0063537	CYP2C9
		ENSG00000161921	540.753	447.382	476.072	186.787	230.634	208.927	1.22596	5.81209e-14	6.95836e-11	CXCL16														ENSG00000204936	70.3624	16.7152	81.3137	6.89139	3.28322	4.77243	3.47991	1.45036e-07	8.00866e-06	CD177		ENSG00000107984	68.352	228.999	54.2091	1719.89	4724.55	912.727	-4.38657	1.09396e-06	4.80096e-05	DKK1
		ENSG00000176387	378.776	323.659	382.801	147.255	128.566	196.417	1.20752	8.71834e-10	5.87126e-07	HSD11B2														ENSG00000088756	33.1708	16.7152	20.7802	3.93794	0	2.38621	3.44993	2.98816e-05	0.000797505	ARHGAP28		ENSG00000270031	0	0.835762	0	8.86035	7.66084	3.57932	-4.36469	0.00503917	0.0478355	AL020997.3
		ENSG00000148677	249.195	125.702	166.139	66.2154	83.4207	86.3233	1.20256	2.25627e-05	0.00615477	ANKRD1														ENSG00000231412	28.1449	9.19338	20.7802	2.95345	0	2.38621	3.42456	0.000212735	0.0040352	AC005392.2		ENSG00000156113	1.00518	0	1.80697	21.6586	13.1329	21.4759	-4.35705	2.52994e-05	0.000690111	KCNMA1
		ENSG00000198756	162.807	103.927	128.248	64.2388	45.1453	66.3063	1.17627	2.25318e-05	0.00615477	COLGALT2														ENSG00000079215	792.079	479.728	490.592	38.3949	54.7203	79.9382	3.3572	1.23859e-33	2.42795e-30	SLC1A3		ENSG00000230444	1.00518	0	0	5.9069	4.37762	9.54485	-4.33319	0.00524206	0.0493039	TFAMP1
		ENSG00000065320	99.6779	98.9782	101.044	36.5667	56.9223	38.7829	1.17447	2.84751e-05	0.00729247	NTN1														ENSG00000196660	16.0828	26.7444	44.2708	0.984484	1.09441	7.15864	3.29434	2.50951e-05	0.000685612	SLC30A10		ENSG00000231703	0	0	3.61394	24.6121	17.5105	27.4415	-4.25707	6.53141e-06	0.000222021	AL354993.1
		ENSG00000188130	471.809	546.36	483.844	221.377	218.857	225.191	1.17439	2.5978e-15	3.49891e-12	MAPK12														ENSG00000129946	39.2019	15.0437	38.8499	6.89139	1.09441	1.19311	3.28618	1.54215e-05	0.000453995	SHC2		ENSG00000125046	1.00518	1.67152	0	5.9069	26.2657	17.8966	-4.20042	0.000177401	0.00346883	SSUH2
		ENSG00000173391	2862.42	1987.48	2556.21	1310.47	960.81	1114.7	1.12935	3.27605e-11	2.94162e-08	OLR1														ENSG00000102287	393.024	223.984	308.992	25.5966	28.4545	41.7587	3.28149	1.04174e-29	1.06543e-26	GABRE		ENSG00000261003	0	1.67152	0	13.7828	2.18881	15.5104	-4.14692	0.00336162	0.0350833	AL008628.1
		ENSG00000283646	174.436	113.825	146.708	61.274	57.9038	81.319	1.12728	1.7179e-05	0.00499868	LINC02009														ENSG00000271070	20.1035	8.35762	13.5523	0.984484	3.28322	0	3.27636	0.0013568	0.0175653	GMCL1P2		ENSG00000170209	1.00518	3.34305	4.51743	42.3328	35.021	76.3588	-4.08521	1.41496e-10	1.48148e-08	ANKK1
		ENSG00000065675	96.3553	74.2337	73.8397	38.5433	31.4054	43.7872	1.11358	0.000222532	0.03633	PRKCQ														ENSG00000279400	33.1708	26.7444	23.4906	1.96897	2.18881	4.77243	3.25174	3.03576e-06	0.000116303	AC008957.3		ENSG00000101194	2.01035	0	1.80697	14.7673	19.6993	27.4415	-4.0666	1.33041e-05	0.00040329	SLC17A9
		ENSG00000132591	1246.8	1320.37	994.893	532.688	686.994	499.174	1.04999	6.33253e-10	4.40213e-07	ERAL1														ENSG00000167165	13.0673	19.2225	7.22788	0.984484	1.09441	2.38621	3.17829	0.00162266	0.0202385	UGT1A6		ENSG00000101203	12.0621	0.835762	6.3244	111.247	53.6259	146.752	-4.05762	3.07804e-13	5.36331e-11	COL20A1
		ENSG00000143631	111.307	134.61	100.072	48.4262	48.0896	73.8127	1.03279	0.000180237	0.0310729	FLG														ENSG00000153294	112.58	100.291	149.075	25.5966	6.56643	9.54485	3.09042	9.14487e-14	1.69378e-11	ADGRF4		ENSG00000126947	2.01035	0	1.80697	16.7362	15.3217	26.2484	-3.98075	2.34717e-05	0.000645761	ARMCX1
		ENSG00000101417	144.533	127.682	123.39	80.0515	69.6808	53.7957	0.952277	9.38809e-05	0.0185609	PXMP4														ENSG00000112541	236.217	185.539	192.442	29.5345	27.3601	17.8966	3.02425	1.38545e-27	1.12379e-24	PDE10A		ENSG00000159197	2.01035	0	0	9.84484	14.2273	4.77243	-3.95219	0.00349685	0.0361091	KCNE2
		ENSG00000151882	255.009	214.783	260.382	146.267	113.845	117.6	0.949595	1.34259e-06	0.000567311	CCL28														ENSG00000164794	186.963	237.356	260.204	25.5966	29.5489	29.8277	3.01536	6.80402e-30	7.27505e-27	KCNV1		ENSG00000170498	1.00518	0.835762	1.80697	15.7517	17.5105	22.669	-3.93751	2.19324e-05	0.00060983	KISS1
		ENSG00000130600	456.857	420.657	404.175	236.201	231.615	203.923	0.930088	1.40662e-09	9.18567e-07	H19														ENSG00000112562	48.2485	17.551	18.9732	1.96897	3.28322	5.96553	2.93958	5.33975e-05	0.00128462	SMOC2		ENSG00000223617	3.01553	2.50729	0.903485	30.519	14.2273	51.3036	-3.90728	6.65665e-07	3.06427e-05	LINC00370
		ENSG00000092295	218.461	204.885	198.201	95.8641	128.566	103.838	0.91971	4.8368e-06	0.00173722	TGM1														ENSG00000177706	52.2692	49.31	56.0161	1.96897	14.2273	4.77243	2.92306	5.71294e-08	3.47249e-06	FAM20C		ENSG00000163520	0	0	2.71046	10.8293	15.3217	13.1242	-3.84673	0.000634667	0.00960081	FBLN2
		ENSG00000184743	1685.39	1681.64	1844.05	939.864	905.85	950.807	0.898137	3.22951e-16	4.97114e-13	ATL3														ENSG00000158806	23.1191	15.8795	18.0697	3.93794	1.09441	2.38621	2.91853	0.000201692	0.00385098	NPM2		ENSG00000178796	2.01035	0	0	5.9069	9.84965	10.738	-3.82137	0.00463999	0.0447688	RIIAD1
		ENSG00000120457	444.397	304.853	470.242	237.19	213.95	208.927	0.885423	7.30434e-06	0.00245951	KCNJ5														ENSG00000106006	198.02	128.707	229.485	13.7828	24.0769	38.1794	2.88754	2.73449e-16	8.3537e-14	HOXA6		ENSG00000148677	38.1967	101.127	28.008	692.092	1345.02	323.332	-3.81664	8.92827e-07	4.01567e-05	ANKRD1
		ENSG00000141526	2456.23	2171.58	2829.23	1645.5	1072.69	1352.4	0.873379	4.47138e-07	0.000218996	SLC16A3														ENSG00000205364	56.2899	61.8464	54.2091	7.87587	6.56643	9.54485	2.85152	1.69113e-10	1.7221e-08	MT1M		ENSG00000188293	3.01553	0.835762	1.80697	36.4259	20.7937	17.8966	-3.77419	2.70759e-06	0.000105798	IGFL1
		ENSG00000164237	1816.63	1515.36	1945.09	1041.66	915.665	928.288	0.870693	2.06029e-10	1.58569e-07	CMBL														ENSG00000178573	82.4245	67.6967	93.9624	10.8293	19.6993	3.57932	2.82498	1.5257e-10	1.56721e-08	MAF		ENSG00000231724	3.01553	0	0.903485	18.7052	15.3217	15.5104	-3.73986	0.000106759	0.00228925	AC112907.1
		ENSG00000179104	794.101	592.88	691.762	368.632	414.159	360.306	0.862707	4.26772e-08	2.42025e-05	TMTC2														ENSG00000197444	73.3779	66.861	93.9624	17.7207	8.75524	5.96553	2.82294	3.53045e-11	4.15233e-09	OGDHL		ENSG00000140274	1.00518	0.835762	1.80697	13.7828	10.9441	23.8621	-3.73238	0.000121769	0.00255463	DUOXA2
		ENSG00000143067	210.985	186.079	257.467	101.794	138.38	123.855	0.846742	8.57766e-05	0.0172756	ZNF697														ENSG00000139737	247.273	269.951	237.617	43.3173	25.1713	38.1794	2.81916	2.39971e-30	2.82242e-27	SLAIN1		ENSG00000112902	254.31	166.317	99.3834	2797.9	3125.62	814.892	-3.6963	2.40012e-08	1.61309e-06	SEMA5A
		ENSG00000027075	201.848	145.498	158.367	93.8875	101.086	86.3233	0.846109	0.000154692	0.0271025	PRKCH														ENSG00000257771	22.1139	10.0291	13.5523	0.984484	5.47203	0	2.81019	0.00280855	0.030432	LINC02395		ENSG00000137507	2.01035	0.835762	0.903485	16.7362	7.66084	21.4759	-3.64151	0.000245904	0.00454655	LRRC32
		ENSG00000059804	297.372	264.272	334.222	120.571	195.303	183.906	0.844173	9.10707e-05	0.018172	SLC2A3														ENSG00000233080	13.0673	17.551	13.5523	2.95345	2.18881	1.19311	2.77847	0.00111829	0.0150748	LINC01399		ENSG00000270020	1.00518	0.835762	1.80697	19.6897	12.0385	13.1242	-3.62693	0.000183664	0.00357939	AC009108.3
		ENSG00000174842	514.172	645.338	616.95	331.077	354.293	321.523	0.817084	5.3873e-08	2.90241e-05	GLMN														ENSG00000198203	2044.53	1114.91	1777.16	295.345	227.636	195.67	2.77759	1.38832e-33	2.51211e-30	SULT1C2		ENSG00000140279	10.0518	3.34305	6.3244	76.7897	55.8147	106.187	-3.62421	3.92475e-14	7.82388e-12	DUOX2
		ENSG00000167723	597.237	522.605	594.604	322.182	303.259	352.8	0.811987	1.64494e-08	1.0426e-05	TRPV3														ENSG00000143867	21.1087	20.8941	30.7185	4.92242	3.28322	2.38621	2.75792	4.55515e-05	0.00112553	OSR1		ENSG00000225972	18.0932	27.5802	16.2627	286.485	232.014	230.27	-3.58585	8.44703e-39	2.48374e-35	MTND1P23
		ENSG00000072422	205.17	199.936	204.031	96.8524	143.287	107.591	0.806496	0.000122642	0.0227839	RHOBTB1														ENSG00000169851	791.074	998.736	893.547	69.8983	156.5	176.58	2.74109	3.75159e-25	2.32233e-22	PCDH7		ENSG00000185198	1.00518	0	1.80697	11.8138	8.75524	11.9311	-3.56155	0.00160245	0.0200289	PRSS57
		ENSG00000052344	1874.77	1297.6	1991.73	1024.86	833.225	1099.68	0.804844	9.88926e-06	0.00322899	PRSS8														ENSG00000136010	502.588	361.049	634.247	103.371	52.5315	72.7795	2.70639	1.51499e-23	8.69198e-21	ALDH1L2		ENSG00000169194	2.01035	0.835762	2.71046	26.5811	22.9825	14.3173	-3.54634	1.37637e-05	0.000414019	IL13
		ENSG00000086200	1464.43	1605.43	1180.46	775.807	965.717	703.097	0.796937	1.95987e-06	0.000772207	IPO11														ENSG00000131142	17.088	14.208	11.7453	0	4.37762	2.38621	2.70176	0.00261018	0.0289619	CCL25		ENSG00000251402	3.01553	0	0.903485	12.7983	6.56643	23.8621	-3.52685	0.000853411	0.0121078	FAM90A25P
		ENSG00000151718	1211.09	1053.13	1276.65	552.454	743.916	768.152	0.779522	1.15079e-06	0.000495992	WWC2														ENSG00000283766	13.0673	8.35762	21.6836	0.984484	1.09441	4.77243	2.69693	0.00321831	0.0339329	AC141930.2		ENSG00000183379	10.0518	5.85034	4.51743	80.7277	67.8531	78.7451	-3.49729	1.22043e-15	3.29978e-13	SYNDIG1L
		ENSG00000196154	565.672	381.066	471.214	279.686	259.095	290.246	0.776695	1.67364e-05	0.00499868	S100A4														ENSG00000091428	59.3054	28.4159	43.3673	10.8293	6.56643	2.38621	2.69261	1.81338e-06	7.53642e-05	RAPGEF4		ENSG00000115252	2.01035	0	1.80697	3.93794	15.3217	22.669	-3.49055	0.00134508	0.0174685	PDE1A
		ENSG00000134986	255.009	198.946	250.666	131.443	129.547	160.136	0.747981	0.000151569	0.0267731	NREP														ENSG00000105707	51.264	12.5364	32.5255	3.93794	8.75524	2.38621	2.66423	0.000142529	0.00290529	HPN		ENSG00000225331	0	0	2.71046	8.86035	14.2273	7.15864	-3.473	0.00411114	0.0409946	LINC01678
		ENSG00000254004	729.31	828.448	755.886	466.473	490.71	422.859	0.74333	2.54867e-08	1.52567e-05	ZNF260														ENSG00000075213	1041.36	1059.75	706.525	190.99	171.822	78.7451	2.66419	1.9345e-22	1.03421e-19	SEMA3A		ENSG00000168314	2.01035	4.17881	0.903485	25.5966	19.6993	34.6001	-3.46606	2.20474e-06	8.94174e-05	MOBP
		ENSG00000137807	2753.6	2804.05	1834.33	1466.62	1796.98	1187.26	0.731354	0.000195293	0.0334013	KIF23														ENSG00000204385	40.2071	30.9232	52.4021	0.984484	13.1329	5.96553	2.63899	1.44495e-05	0.000430249	SLC44A4		ENSG00000273838	1.00518	0	1.80697	14.7673	7.66084	7.15864	-3.43172	0.00340517	0.0354424	AL109954.2
		ENSG00000156453	1402.97	971.966	1533.15	881.554	680.124	823.199	0.713025	0.000122553	0.0227839	PCDH1														ENSG00000106004	526.713	336.812	576.423	65.9604	54.7203	118.118	2.59773	1.43442e-19	5.53147e-17	HOXA5		ENSG00000276375	1.00518	0	2.71046	14.7673	3.28322	21.4759	-3.42515	0.0023032	0.0263512	AL157712.2
		ENSG00000114742	1587.37	1482.69	1291.22	919.109	895.055	885.752	0.692031	3.12339e-08	1.81916e-05	WDR48														ENSG00000002745	263.356	142.915	186.118	42.3328	20.7937	36.9863	2.55956	2.16384e-15	5.47312e-13	WNT16		ENSG00000151360	0	0	2.71046	9.84484	10.9441	8.35175	-3.41934	0.00444749	0.0432844	ALLC
		ENSG00000142871	1436.19	1374.81	1020.15	812.374	895.055	663.063	0.691681	6.09336e-05	0.0133992	CYR61														ENSG00000180644	212.092	455.49	472.523	44.3018	78.7972	73.9726	2.53804	9.52211e-16	2.66653e-13	PRF1		ENSG00000144488	6.03106	1.67152	6.3244	42.3328	38.3042	66.814	-3.41518	1.17435e-09	9.93681e-08	ESPNL
		ENSG00000279806	328.106	343.454	365.312	203.588	243.392	193.915	0.690886	2.94251e-05	0.00729247	AC018629.1														ENSG00000127324	1310.75	351.02	720.981	149.642	118.196	158.683	2.48173	4.92487e-06	0.000174207	TSPAN8		ENSG00000175518	1.00518	1.67152	0	3.93794	15.3217	9.54485	-3.40459	0.00505436	0.0479411	UBQLNL
		ENSG00000282826	235.904	224.681	210.832	142.314	148.194	133.864	0.66071	0.000204116	0.0343648	FRG1CP														ENSG00000197705	23.1191	9.19338	27.1046	4.92242	1.09441	4.77243	2.45411	0.00151137	0.0191036	KLHL14		ENSG00000180532	0	0.835762	1.80697	6.89139	12.0385	9.54485	-3.39288	0.00369259	0.0375858	ZSCAN4
		ENSG00000158555	642.922	537.452	704.392	406.187	390.605	404.093	0.650766	1.38568e-05	0.00432775	GDPD5														ENSG00000254369	249.284	125.364	164.434	27.5655	36.1154	35.7932	2.43989	1.43017e-14	3.1152e-12	HOXA-AS3		ENSG00000104237	2.01035	3.34305	2.71046	24.6121	29.5489	31.0208	-3.38312	4.31666e-07	2.09362e-05	RP1
		ENSG00000213445	376.284	348.403	355.597	226.318	243.392	227.693	0.631284	2.51039e-05	0.00659744	SIPA1														ENSG00000112782	110.569	47.6384	51.4986	10.8293	5.47203	23.8621	2.39632	3.7308e-06	0.000138204	CLIC5		ENSG00000148584	1.00518	0.835762	2.71046	21.6586	5.47203	20.2828	-3.3819	0.000498595	0.00796229	A1CF
		ENSG00000115828	1277.54	903.671	1131.89	809.409	643.811	699.344	0.622504	0.00014695	0.0261717	QPCT														ENSG00000204103	52.2692	46.8027	52.4021	14.7673	6.56643	7.15864	2.38773	1.60585e-07	8.7239e-06	MAFB		ENSG00000151640	8.04141	3.34305	6.3244	47.2552	75.514	56.076	-3.35737	9.27729e-12	1.23294e-09	DPYSL4
		ENSG00000135541	515.002	539.431	503.276	376.538	308.166	331.531	0.615633	2.02646e-05	0.00574609	AHI1														ENSG00000041353	247.273	300.874	282.791	48.2397	60.1923	52.4967	2.37152	4.03583e-28	3.39053e-25	RAB27B		ENSG00000144847	1.00518	0.835762	3.61394	23.6276	20.7937	10.738	-3.34252	0.000111865	0.00238136	IGSF11
		ENSG00000197043	829.818	848.243	774.345	506.004	613.387	519.191	0.58093	1.72194e-05	0.00499868	ANXA6														ENSG00000136695	46.2381	17.551	18.9732	8.86035	3.28322	3.57932	2.36602	0.000483277	0.00778639	IL36RN		ENSG00000135248	2.01035	0	1.80697	13.7828	6.56643	16.7035	-3.32255	0.00148817	0.0188409	FAM71F1
		ENSG00000172379	648.737	532.503	638.325	395.316	409.252	454.136	0.533844	0.000265662	0.0424075	ARNT2														ENSG00000280231	20.1035	16.7152	18.0697	4.92242	1.09441	4.77243	2.34195	0.00119079	0.0158612	AL031719.2		ENSG00000239405	2.01035	0.835762	2.71046	12.7983	15.3217	26.2484	-3.30082	0.000102967	0.00221858	TMED10P2
		ENSG00000112695	2511.88	2895.11	2475.57	1871.82	2046.26	1781.51	0.467259	0.000101866	0.0196001	COX7A2														ENSG00000189060	5615.92	5301.24	4939.35	1119.36	920.395	1111.98	2.33075	1.83393e-75	4.31394e-71	H1F0		ENSG00000149295	3.01553	0	2.71046	18.7052	12.0385	23.8621	-3.29557	0.000147543	0.00299195	DRD2
		ENSG00000103534	956.908	917.528	896.764	673.025	725.269	634.289	0.446345	0.000225881	0.0365994	TMC5														ENSG00000213068	12.0621	17.551	12.6488	2.95345	4.37762	1.19311	2.29762	0.00447302	0.0434789	AL451050.1		ENSG00000163631	9.04659	6.6861	12.6488	80.7277	80.986	114.538	-3.28573	1.61629e-16	5.00262e-14	ALB
		ENSG00000139112	1991.07	1804.37	1927.61	1486.39	1381.84	1352.4	0.43915	6.16545e-05	0.0134207	GABARAPL1														ENSG00000119699	1216.26	560.796	938.721	182.13	179.482	196.863	2.28147	1.78579e-20	7.2426e-18	TGFB3		ENSG00000044524	9.04659	3.34305	8.13137	74.8208	94.1189	26.2484	-3.2697	6.86255e-09	5.25824e-07	EPHA3
		ENSG00000099331	3418.95	3480.07	3212.03	2568.57	2632.17	2379.52	0.415266	6.3845e-05	0.0137586	MYO9B														ENSG00000187231	157.813	272.458	168.048	45.2863	53.6259	25.0552	2.26606	1.16509e-12	1.80305e-10	SESTD1		ENSG00000230172	3.01553	0.835762	0	7.87587	8.75524	19.0897	-3.25863	0.00243287	0.0275267	AC090957.1
																										ENSG00000077984	26.1346	42.6239	45.1743	9.84484	5.47203	8.35175	2.26518	1.13241e-05	0.000349117	CST7		ENSG00000184613	3.01553	0	3.61394	25.5966	13.1329	22.669	-3.24838	8.11542e-05	0.00183204	NELL2
																										ENSG00000196228	86.4452	25.9086	51.4986	13.7828	7.66084	13.1242	2.23798	1.88379e-05	0.000538393	SULT1C3		ENSG00000150656	2.01035	1.67152	0.903485	16.7362	13.1329	13.1242	-3.2404	0.000348328	0.00598956	CNDP1
																										ENSG00000145431	77.3986	114.499	88.5415	19.6897	26.2657	15.5104	2.18846	2.06627e-10	2.07713e-08	PDGFC		ENSG00000254944	3.01553	0.835762	0	12.7983	6.56643	15.5104	-3.2305	0.00250114	0.0280769	ATP5PBP5
																										ENSG00000148053	267.377	258.251	245.748	52.1776	65.6643	52.4967	2.17921	4.10863e-25	2.47813e-22	NTRK2		ENSG00000167711	17.088	4.17881	12.6488	117.154	74.4196	120.504	-3.22676	2.71132e-14	5.64411e-12	SERPINF2
																										ENSG00000115468	460.371	416.21	346.938	88.6035	99.5909	82.3244	2.17559	7.06009e-29	6.15091e-26	EFHD1		ENSG00000160883	4.02071	3.34305	1.80697	29.5345	14.2273	41.7587	-3.22576	5.23838e-06	0.00018364	HK3
																										ENSG00000005020	291.501	378.6	291.826	70.8828	67.8531	76.3588	2.16356	3.68735e-25	2.32233e-22	SKAP2		ENSG00000198108	4.02071	10.8649	3.61394	49.2242	89.7412	34.6001	-3.20795	1.02681e-08	7.59552e-07	CHSY3
																										ENSG00000174171	85.44	34.2663	79.5067	17.7207	8.75524	17.8966	2.16255	3.50645e-06	0.000131132	AC020659.1		ENSG00000196557	23.1191	11.7007	24.3941	217.571	122.573	196.863	-3.19231	7.71147e-21	3.23923e-18	CACNA1H
																										ENSG00000237223	51.264	23.4013	51.4986	6.89139	14.2273	7.15864	2.15538	4.63933e-05	0.00114067	SULT1C2P1		ENSG00000105696	8.04141	3.34305	5.42091	60.0535	47.0594	40.5656	-3.16291	6.07274e-10	5.47315e-08	TMEM59L
																										ENSG00000227619	101.523	136.229	113.839	20.6742	18.6049	40.5656	2.15437	1.14416e-10	1.22895e-08	AL391056.1		ENSG00000226194	0	1.67152	1.80697	8.86035	5.47203	17.8966	-3.16253	0.00398253	0.0399834	LINC02519
																										ENSG00000224609	39.2019	28.4159	18.0697	9.84484	4.37762	4.77243	2.15054	0.000352688	0.00603077	HSD52		ENSG00000157680	10.0518	0	3.61394	32.488	27.3601	57.2691	-3.14322	7.7964e-06	0.000256645	DGKI
																										ENSG00000011083	42.2174	16.7152	25.2976	10.8293	6.56643	1.19311	2.14354	0.0013518	0.0175294	SLC6A7		ENSG00000172349	5.02588	1.67152	2.71046	25.5966	26.2657	28.6346	-3.1285	2.29809e-06	9.24067e-05	IL16
																										ENSG00000262171	25.1294	25.9086	15.3592	5.9069	4.37762	4.77243	2.13416	0.00074031	0.0108231	AC130651.1		ENSG00000073910	20.1035	24.2371	21.6836	246.121	193.71	137.207	-3.12657	2.51985e-24	1.48186e-21	FRY
																										ENSG00000101680	41.2122	27.5802	49.6917	6.89139	16.4161	3.57932	2.13192	0.000110114	0.00235474	LAMA1		ENSG00000158517	3.01553	0	1.80697	11.8138	10.9441	17.8966	-3.12563	0.00107885	0.0146692	NCF1
																										ENSG00000213981	72.3727	55.1603	62.3405	16.7362	6.56643	20.2828	2.12548	3.46232e-07	1.72187e-05	AC007277.1		ENSG00000255181	2.01035	5.01457	0.903485	21.6586	16.4161	32.2139	-3.11644	3.06747e-05	0.000814404	CCDC166
																										ENSG00000265972	496.557	1481.81	364.104	143.735	245.147	157.49	2.10035	0.00137621	0.0177335	TXNIP		ENSG00000113262	1.00518	0	4.51743	13.7828	7.66084	26.2484	-3.11331	0.00148782	0.0188409	GRM6
																										ENSG00000187867	116.6	117.842	114.743	21.6586	27.3601	33.407	2.09328	3.98421e-13	6.79134e-11	PALM3		ENSG00000131044	0	1.67152	2.71046	15.7517	12.0385	10.738	-3.10373	0.0012261	0.0162305	TTLL9
																										ENSG00000169908	273.408	794.81	362.298	95.4949	142.273	102.607	2.07289	7.74809e-10	6.82615e-08	TM4SF1		ENSG00000104879	3.01553	0.835762	5.42091	21.6586	10.9441	46.5312	-3.10145	8.6718e-05	0.00192986	CKM
																										ENSG00000151838	35.1812	10.8649	43.3673	5.9069	7.66084	8.35175	2.03065	0.00137344	0.0177124	CCDC175		ENSG00000120937	0	3.34305	1.80697	22.6431	13.1329	9.54485	-3.09279	0.000835368	0.0119165	NPPB
																										ENSG00000147872	31.1605	17.551	23.4906	3.93794	3.28322	10.738	2.02861	0.00142876	0.0182755	PLIN2		ENSG00000170373	6.03106	0	0.903485	22.6431	13.1329	20.2828	-3.08415	0.000506723	0.00806969	CST1
																										ENSG00000124882	5416.9	6620.07	8411.45	1077.03	1125.05	2871.81	2.01098	0.000175701	0.00344993	EREG		ENSG00000258875	4.02071	4.17881	2.71046	32.488	10.9441	48.9174	-3.07821	1.45621e-05	0.000433054	AL135818.1
																										ENSG00000071909	23.1191	36.7735	45.1743	5.9069	10.9441	9.54485	2.00669	0.000122358	0.0025607	MYO3B		ENSG00000259422	1.00518	1.67152	3.61394	15.7517	7.66084	29.8277	-3.06449	0.000476812	0.00771179	AC091100.1
																										ENSG00000284664	36.1864	27.5802	21.6836	12.7983	3.28322	4.77243	2.00594	0.000862446	0.0122026	AL161756.3		ENSG00000111181	9.04659	2.50729	10.8418	53.1621	35.021	95.4485	-3.04854	3.16865e-08	2.05901e-06	SLC6A12
																										ENSG00000133138	647.334	626.822	655.027	162.44	111.629	211.18	1.99369	9.43234e-22	4.35053e-19	TBC1D8B		ENSG00000224100	1.00518	0.835762	1.80697	14.7673	4.37762	10.738	-3.04041	0.00505253	0.0479411	AP001630.1
																										ENSG00000072952	14.0725	20.8941	17.1662	2.95345	3.28322	7.15864	1.98769	0.00425536	0.0419526	MRVI1		ENSG00000157445	2.01035	2.50729	1.80697	19.6897	12.0385	20.2828	-3.03333	0.000157873	0.00315276	CACNA2D3
																										ENSG00000242067	71.3675	15.0437	39.7533	9.84484	6.56643	15.5104	1.98462	0.00101956	0.0140416	RPL9P28		ENSG00000107187	1.00518	5.85034	7.22788	31.5035	35.021	51.3036	-3.03243	2.18185e-07	1.13297e-05	LHX3
																										ENSG00000101210	2993.42	2171.31	2797.19	797.432	573.468	641.891	1.98287	8.23434e-31	1.07609e-27	EEF1A2		ENSG00000010327	5.02588	8.35762	11.7453	72.8518	49.2482	81.1313	-3.00334	1.45653e-11	1.84636e-09	STAB1
																										ENSG00000264932	16.0828	19.2225	27.1046	5.9069	5.47203	4.77243	1.94672	0.00189979	0.0227655	AC115989.1		ENSG00000042832	8.04141	1.67152	6.3244	41.3483	28.4545	56.076	-2.99902	2.05032e-07	1.07549e-05	TG
																										ENSG00000197261	104.538	113.664	114.743	12.7983	18.6049	56.076	1.94592	5.49663e-06	0.000191268	C6orf141		ENSG00000180422	1.00518	1.67152	1.80697	6.89139	13.1329	15.5104	-2.96525	0.00212319	0.0247246	LINC00304
																										ENSG00000272732	56.2899	19.2225	31.622	9.84484	5.47203	13.1242	1.91281	0.000774524	0.0112187	AC004982.1		ENSG00000267287	0	2.50729	1.80697	13.7828	6.56643	14.3173	-2.95813	0.00327907	0.0344808	AC068473.3
																										ENSG00000105997	239.232	237.356	261.107	39.3794	67.8531	90.6761	1.90858	8.69394e-13	1.39121e-10	HOXA3		ENSG00000275438	2.01035	0	2.71046	12.7983	9.84965	13.1242	-2.9549	0.00244093	0.0275651	AL031008.1
																										ENSG00000163083	163.844	213.955	167.145	64.9759	49.2482	31.0208	1.89786	1.3656e-11	1.75535e-09	INHBB		ENSG00000148408	4.02071	0	0.903485	9.84484	13.1329	13.1242	-2.9404	0.0032872	0.0345509	CACNA1B
																										ENSG00000230982	71.3675	42.6239	40.6568	10.8293	14.2273	16.7035	1.89358	1.41585e-05	0.000423189	DSTNP1		ENSG00000145283	2.01035	0	2.71046	8.86035	12.0385	14.3173	-2.9275	0.0029481	0.0316948	SLC10A6
																										ENSG00000184828	41.2122	19.2225	38.8499	12.7983	7.66084	5.96553	1.88837	0.00057852	0.00891778	ZBTB7C		ENSG00000144596	8.04141	2.50729	2.71046	23.6276	42.6818	31.0208	-2.90759	2.95279e-06	0.000113585	GRIP2
																										ENSG00000248019	28.1449	16.7152	27.1046	5.9069	8.75524	4.77243	1.88118	0.001476	0.0187169	FAM13A-AS1		ENSG00000263033	5.02588	3.34305	4.51743	21.6586	41.5874	32.2139	-2.8962	1.45495e-06	6.17778e-05	AC007220.1
																										ENSG00000104447	502.588	543.245	410.182	105.34	146.65	144.366	1.88109	9.25863e-22	4.35053e-19	TRPS1		ENSG00000049192	1.00518	5.85034	1.80697	23.6276	15.3217	27.4415	-2.89555	9.70198e-05	0.00212892	ADAMTS6
																										ENSG00000112309	45.2329	33.4305	37.0429	7.87587	6.56643	17.8966	1.85643	0.00016731	0.00331003	B3GAT2		ENSG00000162551	5.02588	6.6861	0.903485	38.3949	30.6433	25.0552	-2.89534	3.95102e-06	0.000144766	ALPL
																										ENSG00000163032	1180.08	1585.44	1290.18	312.081	368.815	443.836	1.8528	4.33245e-26	2.83089e-23	VSNL1		ENSG00000176697	177.916	111.992	80.4102	1138.06	1282.64	319.753	-2.88838	9.14659e-06	0.000290358	BDNF
																										ENSG00000104432	83.4297	45.1312	55.1126	16.7362	17.5105	16.7035	1.84525	3.80868e-06	0.000140426	IL7		ENSG00000179593	0	2.50729	1.80697	8.86035	8.75524	15.5104	-2.88697	0.00414205	0.0411963	ALOX15B
																										ENSG00000261997	28.1449	17.551	20.7802	3.93794	9.84965	4.77243	1.84096	0.00294413	0.0316666	AC007336.1		ENSG00000275930	1.00518	0.835762	3.61394	11.8138	13.1329	15.5104	-2.88666	0.00128658	0.0168321	RF00019
																										ENSG00000145569	62.321	71.0398	42.4638	17.7207	22.9825	8.35175	1.83197	1.88516e-05	0.000538393	OTULINL		ENSG00000144821	16.0828	4.17881	17.1662	93.526	54.7203	124.083	-2.87728	9.63194e-10	8.36059e-08	MYH15
																										ENSG00000153071	52.2692	64.3537	46.9812	17.7207	17.5105	10.738	1.82299	4.58002e-06	0.000164231	DAB2		ENSG00000145794	1.00518	0	3.61394	12.7983	7.66084	13.1242	-2.87395	0.00511673	0.0484155	MEGF10
																										ENSG00000221887	73.3779	89.4266	79.5067	19.6897	21.8881	27.4415	1.82126	2.01167e-08	1.41255e-06	HMSD		ENSG00000238120	1.00518	3.34305	0.903485	12.7983	9.84965	16.7035	-2.86799	0.00162661	0.020277	LINC01589
																										ENSG00000239552	648.339	288.338	520.407	131.921	128.045	157.49	1.80331	1.77968e-11	2.20333e-09	HOXB-AS2		ENSG00000119715	5.02588	2.50729	5.42091	22.6431	30.6433	39.3725	-2.84818	2.41253e-06	9.58613e-05	ESRRB
																										ENSG00000151468	271.398	559.125	308.992	70.8828	152.122	106.187	1.79468	1.14935e-08	8.37177e-07	CCDC3		ENSG00000205277	5.02588	5.85034	5.42091	34.4569	41.5874	41.7587	-2.8474	3.34372e-08	2.15491e-06	MUC12
																										ENSG00000142233	170.88	85.2477	162.627	34.4569	31.7378	54.8829	1.79437	1.39254e-07	7.74391e-06	NTN5		ENSG00000131471	19.0984	27.5802	24.3941	138.812	157.594	212.373	-2.82914	8.90621e-22	4.27552e-19	AOC3
																										ENSG00000168918	74.3831	102.799	82.2171	22.6431	20.7937	32.2139	1.7879	5.321e-08	3.26804e-06	INPP5D		ENSG00000115361	2.01035	1.67152	3.61394	20.6742	16.4161	14.3173	-2.82275	0.000269424	0.00484901	ACADL
																										ENSG00000181690	172.89	71.8756	136.426	37.4104	29.5489	44.145	1.77766	5.49142e-07	2.59387e-05	PLAG1		ENSG00000169860	36.1864	42.6239	45.1743	255.966	352.399	270.835	-2.82224	1.69634e-33	2.85022e-30	P2RY1
																										ENSG00000165023	96.497	60.1749	68.6649	31.5035	26.2657	7.15864	1.77677	4.85467e-05	0.00118093	DIRAS2		ENSG00000168329	5.02588	0.835762	5.42091	27.5655	9.84965	40.5656	-2.80844	0.000213394	0.00404075	CX3CR1
																										ENSG00000225978	47.2433	33.4305	28.008	7.87587	12.0385	11.9311	1.77639	0.000236625	0.00441055	HAR1A		ENSG00000223704	2.01035	1.67152	2.71046	10.8293	5.47203	28.6346	-2.80739	0.00233481	0.0266223	LINC01422
																										ENSG00000254109	35.1812	15.8795	37.9464	6.89139	13.1329	5.96553	1.77054	0.00215784	0.0249921	RBPMS-AS1		ENSG00000213171	1.00518	3.34305	1.80697	9.84484	16.4161	17.8966	-2.80663	0.000953738	0.0133065	LINGO4
																										ENSG00000120708	101.523	44.2954	61.437	28.55	20.7937	11.9311	1.74115	6.37316e-05	0.00149467	TGFBI		ENSG00000285601	1.00518	1.67152	5.42091	26.5811	7.66084	22.669	-2.80564	0.000779147	0.0112718	AC084262.2
																										ENSG00000256802	24.1242	30.0874	14.4558	5.9069	6.56643	8.35175	1.73106	0.00369859	0.0376143	AC022613.1		ENSG00000197540	3.01553	2.50729	5.42091	32.488	20.7937	22.669	-2.80074	1.68959e-05	0.000490063	GZMM
																										ENSG00000123104	2965.27	3053.04	3055.59	859.454	980.587	911.534	1.72187	2.45025e-54	1.44093e-50	ITPR2		ENSG00000225434	3.01553	2.50729	6.3244	29.5345	13.1329	39.3725	-2.79019	4.65258e-05	0.00114241	LINC01504
																										ENSG00000174992	34.176	20.8941	34.3324	5.9069	13.1329	8.35175	1.70993	0.00137128	0.0177124	ZG16		ENSG00000260660	8.04141	6.6861	6.3244	54.1466	33.9266	56.076	-2.78078	8.84522e-09	6.64748e-07	AC113208.2
																										ENSG00000225328	132.683	21.7298	74.0858	29.5345	10.9441	29.8277	1.69656	0.00269839	0.0296747	LINC01594		ENSG00000144649	6.03106	3.34305	2.71046	33.4724	21.8881	26.2484	-2.77778	8.72181e-06	0.000279514	FAM198A
																										ENSG00000253552	191.989	145.423	150.882	39.3794	36.1154	76.3588	1.69338	2.0329e-08	1.41899e-06	HOXA-AS2		ENSG00000178187	5.02588	1.67152	5.42091	29.5345	12.0385	40.5656	-2.77602	7.2055e-05	0.00165125	ZNF454
																										ENSG00000111728	113.585	31.759	54.2091	27.5655	18.6049	15.5104	1.68122	0.000566513	0.00878676	ST8SIA1		ENSG00000146122	2.01035	2.50729	4.51743	17.7207	6.56643	36.9863	-2.75021	0.000816108	0.0116914	DAAM2
																										ENSG00000110002	184.953	166.317	173.469	50.2087	58.0035	58.4622	1.6569	1.34575e-13	2.43508e-11	VWA5A		ENSG00000223669	2.01035	4.17881	1.80697	15.7517	19.6993	19.0897	-2.74679	0.000222803	0.00418609	AL357033.2
																										ENSG00000102755	909.685	302.546	524.925	237.261	213.409	101.414	1.65259	0.00357634	0.0367203	FLT1		ENSG00000166825	2.01035	1.67152	1.80697	13.7828	10.9441	11.9311	-2.74675	0.00192134	0.0228922	ANPEP
																										ENSG00000132517	69.3572	30.0874	40.6568	14.7673	8.75524	21.4759	1.64027	0.000715069	0.0105194	SLC52A1		ENSG00000205693	26.1346	5.01457	6.3244	93.526	105.063	40.5656	-2.69932	1.2984e-06	5.61437e-05	MANSC4
																										ENSG00000116329	25.1294	20.8941	31.622	5.9069	13.1329	5.96553	1.635	0.00344058	0.0356689	OPRD1		ENSG00000057593	4.02071	0	3.61394	14.7673	9.84965	23.8621	-2.69852	0.0018968	0.0227491	F7
																										ENSG00000186198	48.2485	27.5802	47.8847	17.7207	7.66084	14.3173	1.63046	0.000580581	0.00894369	SLC51B		ENSG00000153823	34.176	19.2225	25.2976	194.928	145.556	163.456	-2.69242	5.84263e-21	2.54511e-18	PID1
																										ENSG00000237609	177.916	87.755	159.917	46.2707	41.5874	50.1105	1.62331	2.02589e-07	1.0709e-05	AF064858.2		ENSG00000101282	7.03624	0.835762	2.71046	18.7052	5.47203	42.9518	-2.69222	0.00215436	0.0249763	RSPO4
																										ENSG00000164659	213.097	208.105	150.882	52.1776	76.6084	57.2691	1.62173	1.19621e-10	1.27324e-08	KIAA1324L		ENSG00000146674	8.04141	8.35762	7.22788	61.038	37.2098	53.6898	-2.68579	5.96678e-09	4.63223e-07	IGFBP3
																										ENSG00000004799	72.3727	76.8901	52.4021	39.3794	17.5105	8.35175	1.60921	0.000498401	0.00796229	PDK4		ENSG00000260532	8.04141	1.67152	0.903485	31.5035	13.1329	21.4759	-2.68375	0.000587805	0.00903131	AL031598.1
																										ENSG00000132329	1307.73	985.364	1448.29	347.523	306.433	591.781	1.58804	2.86287e-11	3.43589e-09	RAMP1		ENSG00000250673	7.03624	4.17881	4.51743	50.2087	29.5489	19.0897	-2.67218	9.78798e-06	0.000308223	REELD1
																										ENSG00000126500	114.59	37.6093	102.997	25.5966	25.1713	34.6001	1.58005	0.000197712	0.00379041	FLRT1		ENSG00000128271	6.03106	6.6861	9.03485	60.0535	30.6433	47.7243	-2.66923	8.1849e-08	4.81334e-06	ADORA2A
																										ENSG00000259291	297.532	289.174	314.413	80.7277	125.857	96.6417	1.57382	1.73916e-14	3.71911e-12	ZNF710-AS1		ENSG00000273079	63.3261	55.1603	45.1743	317.988	381.947	338.842	-2.6692	7.79786e-38	2.0381e-34	GRIN2B
																										ENSG00000152952	3453.79	2546.57	2066.27	983.499	994.814	738.533	1.56931	2.53632e-15	6.347e-13	PLOD2		ENSG00000048052	9.04659	0.835762	6.3244	30.519	47.0594	22.669	-2.66158	3.57933e-05	0.000926255	HDAC9
																										ENSG00000121361	2169.17	1749.25	1537.73	758.053	601.923	479.629	1.56689	3.04318e-16	9.17753e-14	KCNJ8		ENSG00000273032	86.4452	22.5656	60.5335	360.321	295.489	400.884	-2.64861	7.85926e-15	1.84873e-12	DGCR9
																										ENSG00000106384	43.2226	25.9086	43.3673	9.84484	16.4161	11.9311	1.55889	0.000850336	0.0120715	MOGAT3		ENSG00000268895	4.02071	1.67152	4.51743	20.6742	17.5105	25.0552	-2.64614	0.000116844	0.00247391	A1BG-AS1
																										ENSG00000092068	2192.29	1750.92	2128.61	607.427	711.363	749.271	1.55452	1.07982e-26	7.93771e-24	SLC7A8		ENSG00000154118	13.0673	10.0291	9.03485	81.7122	48.1538	69.2002	-2.6403	2.07569e-10	2.07772e-08	JPH3
																										ENSG00000007237	208.072	141.244	201.477	52.1776	44.8706	91.8692	1.54947	1.53973e-07	8.42304e-06	GAS7		ENSG00000215915	12.0621	8.35762	8.13137	54.1466	51.437	70.3933	-2.63172	4.82784e-10	4.40175e-08	ATAD3C
																										ENSG00000203985	110.569	71.8756	154.496	30.519	30.6433	54.8829	1.54433	1.9154e-05	0.000544154	LDLRAD1		ENSG00000171385	2.01035	8.35762	2.71046	27.5655	41.5874	13.1242	-2.62794	0.000186539	0.0036264	KCND3
																										ENSG00000101096	85.44	86.0835	72.2788	41.3483	25.1713	16.7035	1.53522	1.43517e-05	0.000427878	NFATC2		ENSG00000092607	6.03106	5.01457	7.22788	39.3794	50.3426	22.669	-2.62765	1.59542e-06	6.72509e-05	TBX15
																										ENSG00000006747	68.352	51.8173	67.7614	20.6742	26.2657	17.8966	1.5308	1.58265e-05	0.000461894	SCIN		ENSG00000104728	9.04659	0.835762	3.61394	20.6742	33.9266	26.2484	-2.62256	0.000120186	0.00252613	ARHGEF10
																										ENSG00000154930	1295.67	794.81	1236.87	401.669	339.266	410.429	1.53052	9.75059e-15	2.27092e-12	ACSS1		ENSG00000280119	10.0518	4.17881	0	21.6586	36.1154	27.4415	-2.60822	0.000266716	0.00481501	AC093642.2
																										ENSG00000244649	2304.87	1139.14	2013.87	600.535	585.507	713.478	1.52269	2.18387e-11	2.68959e-09	LINC02086		ENSG00000106560	5.02588	3.34305	2.71046	18.7052	26.2657	21.4759	-2.59617	7.74409e-05	0.00176174	GIMAP2
																										ENSG00000019582	147.761	143.751	129.198	47.2552	48.1538	51.3036	1.52116	2.05182e-10	2.07146e-08	CD74		ENSG00000272529	3.01553	3.34305	0	18.7052	8.75524	10.738	-2.59235	0.00519267	0.0490354	AC090948.3
																										ENSG00000167914	92.4763	71.0398	132.812	30.519	31.7378	41.7587	1.51458	4.96177e-06	0.000175249	GSDMA		ENSG00000155962	7.03624	0.835762	1.80697	25.5966	19.6993	10.738	-2.58395	0.00136818	0.0176931	CLIC2
																										ENSG00000144668	157.813	57.6676	122.874	56.1156	27.3601	34.6001	1.51004	0.000156927	0.00314529	ITGA9		ENSG00000186842	7.03624	1.67152	2.71046	22.6431	10.9441	33.407	-2.58169	0.000493692	0.0079204	LINC00846
																										ENSG00000116991	291.501	449.64	346.035	93.526	147.745	141.98	1.50912	1.41769e-10	1.48148e-08	SIPA1L2		ENSG00000130649	81.4193	35.102	55.1126	344.569	305.339	367.477	-2.57769	8.9338e-23	4.8872e-20	CYP2E1
																										ENSG00000189120	779.012	732.128	748.086	219.54	287.829	289.925	1.50515	3.69518e-22	1.8896e-19	SP6		ENSG00000240219	23.1191	6.6861	21.6836	117.154	53.6259	132.435	-2.57016	2.10672e-08	1.46007e-06	AL512306.2
																										ENSG00000161791	1486.66	1226.9	1473.58	422.344	490.294	582.236	1.48735	7.29297e-21	3.11914e-18	FMNL3		ENSG00000198074	1.00518	10.0291	8.13137	29.5345	42.6818	44.145	-2.56857	6.95385e-06	0.000232682	AKR1B10
																										ENSG00000235863	224.154	180.525	187.925	72.8518	82.0804	56.076	1.48461	8.57855e-11	9.38574e-09	B3GALT4		ENSG00000107147	35.1812	19.2225	35.2359	171.3	178.388	176.58	-2.56388	5.43426e-21	2.41189e-18	KCNT1
																										ENSG00000184012	300.548	331.798	287.308	107.309	123.668	97.8348	1.48317	1.37733e-15	3.64033e-13	TMPRSS2		ENSG00000109758	4.02071	5.85034	8.13137	36.4259	41.5874	28.6346	-2.55953	1.29514e-06	5.61435e-05	HGFAC
																										ENSG00000161905	76.3934	50.1457	65.9544	30.519	10.9441	27.4415	1.47668	0.000257184	0.00470797	ALOX15		ENSG00000188385	50.2588	41.7881	28.008	212.649	275.79	214.759	-2.55478	3.81541e-23	2.1369e-20	JAKMIP3
																										ENSG00000198947	354.827	275.802	268.335	110.262	136.801	76.3588	1.47065	4.1713e-10	3.90923e-08	DMD		ENSG00000182963	5.02588	4.17881	2.71046	14.7673	22.9825	32.2139	-2.55316	0.000120277	0.00252613	GJC1
																										ENSG00000085563	11564.6	7285.34	7800.69	3720.36	2966.93	2927.88	1.47053	3.69046e-15	9.13796e-13	ABCB1		ENSG00000273327	11.0569	2.50729	5.42091	34.4569	19.6993	54.8829	-2.5456	3.82589e-05	0.000980354	OR6L2P
																										ENSG00000134569	261.346	346.006	251.169	77.7742	117.101	118.118	1.46142	2.13978e-10	2.1238e-08	LRP4		ENSG00000231324	4.02071	4.17881	1.80697	18.7052	7.66084	32.2139	-2.54491	0.00109931	0.0148958	AP000696.1
																										ENSG00000159917	142.735	57.6676	102.094	40.3638	22.9825	46.5312	1.45915	0.000163103	0.00324866	ZNF235		ENSG00000250091	27.1398	17.551	10.8418	123.06	79.8916	118.118	-2.54305	3.31446e-12	4.7832e-10	DNAH10OS
																										ENSG00000167183	4765.54	2363.54	4017.8	1328.07	1064.86	1678.7	1.45301	1.18202e-09	9.9586e-08	PRR15L		ENSG00000151322	3.01553	1.67152	2.71046	15.7517	7.66084	19.0897	-2.53402	0.00230752	0.0263733	NPAS3
																										ENSG00000256340	87.4504	85.2477	85.8311	36.4259	36.1154	21.4759	1.44993	2.38083e-06	9.52453e-05	ABCC6P1		ENSG00000172296	394.029	134.558	177.083	1805.54	1502.62	771.94	-2.53245	1.70572e-05	0.000494132	SPTLC3
																										ENSG00000254732	35.1812	24.2371	32.5255	11.8138	9.84965	11.9311	1.44896	0.00238701	0.0271254	AP001931.1		ENSG00000128422	4.02071	3.34305	2.71046	21.6586	22.9825	13.1242	-2.5301	0.00030357	0.00534497	KRT17
																										ENSG00000236577	32.1657	27.5802	39.7533	15.7517	7.66084	13.1242	1.43907	0.00250538	0.028104	SNRPGP14		ENSG00000283283	261.346	177.182	219.547	1310.35	1299.06	1157.31	-2.52062	7.27266e-53	3.42149e-49	AC013268.4
																										ENSG00000120093	8880.74	5162.5	7977.77	2762.46	2738.2	2623.64	1.43842	6.92834e-15	1.64621e-12	HOXB3		ENSG00000125804	6.03106	0.835762	1.80697	14.7673	12.0385	21.4759	-2.51777	0.00204585	0.0240382	FAM182A
																										ENSG00000162407	96.497	109.485	104.804	31.5035	55.8147	27.4415	1.43705	4.01795e-06	0.000146948	PLPP3		ENSG00000147485	1.00518	0.835762	5.42091	11.8138	12.0385	17.8966	-2.51662	0.00392111	0.0394679	PXDNL
																										ENSG00000120068	5616.93	2158.77	4872.49	1680.51	1297.96	1726.43	1.42664	0.000686904	0.0101815	HOXB8		ENSG00000012779	26.1346	24.2371	23.4906	113.216	134.612	171.807	-2.50488	1.52511e-17	5.05284e-15	ALOX5
																										ENSG00000128849	74.3831	76.8901	44.2708	34.4569	29.5489	8.35175	1.42075	0.00168462	0.0208565	CGNL1		ENSG00000183688	5.02588	0	4.51743	16.7362	10.9441	25.0552	-2.49559	0.00252772	0.0282602	RFLNB
																										ENSG00000198157	424.185	816.54	389.402	229.385	226.542	153.911	1.41786	3.67198e-07	1.81082e-05	HMGN5		ENSG00000141485	4.02071	0.835762	4.51743	20.6742	9.84965	21.4759	-2.49428	0.00140913	0.0180638	SLC13A5
																										ENSG00000186472	59.3054	24.2371	30.7185	10.8293	15.3217	16.7035	1.41527	0.0042871	0.0421139	PCLO		ENSG00000013016	10.0518	10.0291	11.7453	68.9139	35.021	75.1657	-2.49159	2.75574e-08	1.82088e-06	EHD3
																										ENSG00000213799	455.345	594.227	448.129	204.773	158.689	201.635	1.40681	5.55871e-14	1.07178e-11	ZNF845		ENSG00000144671	11.0569	4.17881	4.51743	33.4724	32.8322	42.9518	-2.49155	3.24523e-06	0.000122983	SLC22A14
																										ENSG00000203635	274.413	158.795	208.705	89.588	77.7028	73.9726	1.40679	2.22898e-08	1.51539e-06	AC144450.1		ENSG00000133962	3.01553	3.34305	9.93834	35.4414	29.5489	26.2484	-2.48337	2.69323e-05	0.000729031	CATSPERB
																										ENSG00000131094	148.766	94.4411	69.5684	37.4104	43.7762	36.9863	1.40104	3.15782e-05	0.000830496	C1QL1		ENSG00000088827	9.04659	1.67152	4.51743	31.5035	27.3601	23.8621	-2.47788	6.76765e-05	0.00156689	SIGLEC1
																										ENSG00000183873	50.2588	36.7735	42.4638	13.7828	18.6049	16.7035	1.40045	0.000536321	0.00841058	SCN5A		ENSG00000239893	1.00518	5.01457	2.71046	18.7052	14.2273	16.7035	-2.47449	0.00113514	0.0152756	ZNF736P9Y
																										ENSG00000169071	68.352	55.9961	45.1743	24.6121	22.9825	16.7035	1.38912	0.000176792	0.00346557	ROR2		ENSG00000010379	19.0984	10.0291	21.6836	106.324	60.1923	113.345	-2.4701	3.32355e-10	3.18425e-08	SLC6A13
																										ENSG00000111885	1371.06	1439.18	1592.84	532.606	424.629	734.954	1.38083	5.10931e-13	8.58474e-11	MAN1A1		ENSG00000140254	18.0932	13.3722	15.3592	74.8208	72.2307	110.959	-2.46552	8.43516e-12	1.14035e-09	DUOXA1
																										ENSG00000166313	278.434	259.086	212.319	103.371	97.4021	87.0968	1.37791	1.37931e-11	1.76334e-09	APBB1		ENSG00000173212	4.02071	1.67152	2.71046	15.7517	12.0385	17.8966	-2.46376	0.00141462	0.0181242	MAB21L3
																										ENSG00000164379	4856.01	4693.64	4872.49	1588.96	2091.41	1871.98	1.37744	3.73338e-26	2.50915e-23	FOXQ1		ENSG00000185662	8.04141	0.835762	0.903485	24.6121	16.4161	10.738	-2.45632	0.00436342	0.0426958	SMIM23
																										ENSG00000043355	2028.45	1618.04	2178.3	717.689	715.741	816.085	1.37286	3.53938e-20	1.41113e-17	ZIC2		ENSG00000171517	2.01035	1.67152	5.42091	14.7673	21.8881	13.1242	-2.45175	0.0013691	0.0176953	LPAR3
																										ENSG00000254615	44.2278	45.9669	30.7185	13.7828	9.84965	23.8621	1.35942	0.00268405	0.0296	AC027031.2		ENSG00000270765	14.0725	7.52186	2.71046	51.1932	55.8147	23.8621	-2.44914	1.83941e-05	0.000528308	GAS2L2
																										ENSG00000232973	111.575	72.7113	99.3834	39.3794	29.5489	41.7587	1.35554	9.54406e-06	0.00030216	CYP1B1-AS1		ENSG00000164344	1.00518	3.34305	6.3244	20.6742	12.0385	26.2484	-2.44596	0.000918824	0.0128805	KLKB1
																										ENSG00000172469	739.81	793.138	616.177	302.237	322.85	217.145	1.34956	2.8944e-13	5.08097e-11	MANEA		ENSG00000164484	39.2019	41.7881	26.2011	242.183	254.996	81.1313	-2.43356	4.50247e-10	4.14929e-08	TMEM200A
																										ENSG00000254122	35.1812	40.1166	39.7533	17.7207	13.1329	14.3173	1.34491	0.00122113	0.0161829	PCDHGB7		ENSG00000249889	4.02071	0.835762	4.51743	10.8293	22.9825	15.5104	-2.41511	0.00210893	0.0246317	ALG1L11P
																										ENSG00000112297	2256.62	2003.32	2040.07	772.82	843.786	866.196	1.34378	2.28392e-29	2.23853e-26	CRYBG1		ENSG00000196700	9.04659	3.34305	2.71046	30.519	18.6049	29.8277	-2.41464	0.000128178	0.00265885	ZNF512B
																										ENSG00000233101	5470.17	2570.8	3790.12	1713.99	1533.26	1494.96	1.31862	4.29982e-09	3.37149e-07	HOXB-AS3		ENSG00000139970	15.0776	15.0437	10.8418	55.1311	78.7972	84.7106	-2.4133	2.21133e-10	2.18559e-08	RTN1
																										ENSG00000126016	701.613	691.175	553.836	284.516	264.846	230.27	1.31805	1.26422e-15	3.37935e-13	AMOT		ENSG00000232233	19.0984	20.8941	23.4906	102.386	111.629	122.89	-2.40375	6.00271e-16	1.76502e-13	LINC02043
																										ENSG00000102547	3997.59	2433.74	3041.13	1402.89	1206.03	1196.69	1.31506	4.03733e-13	6.83239e-11	CAB39L		ENSG00000171310	27.1398	15.8795	29.815	107.309	130.234	144.366	-2.39698	1.15863e-14	2.59567e-12	CHST11
																										ENSG00000173253	96.497	116.171	93.059	51.1932	43.7762	27.4415	1.31218	1.10897e-05	0.000343693	DMRT2		ENSG00000172348	9.04659	1.67152	0.903485	25.5966	13.1329	20.2828	-2.387	0.0025077	0.0281166	RCAN2
																										ENSG00000230002	70.3624	125.364	69.5684	37.4104	51.437	17.8966	1.31019	0.000974027	0.0135494	ALMS1-IT1		ENSG00000137959	9.04659	5.85034	5.42091	49.2242	25.1713	28.6346	-2.35917	1.5465e-05	0.000453995	IFI44L
																										ENSG00000143344	138.714	91.0981	112.032	55.1311	41.5874	40.5656	1.30784	4.43207e-06	0.000159901	RGL1		ENSG00000124006	1.00518	3.34305	9.03485	26.5811	24.0769	17.8966	-2.34541	0.000692653	0.0102538	OBSL1
																										ENSG00000163637	56.2899	37.6093	30.7185	23.6276	14.2273	11.9311	1.30709	0.0038146	0.0385773	PRICKLE2		ENSG00000171759	13.0673	8.35762	6.3244	50.2087	35.021	53.6898	-2.33597	4.96599e-07	2.38055e-05	PAH
																										ENSG00000165685	3784.49	4190.51	3204.66	1462.94	1592.36	1473.49	1.30377	2.29521e-22	1.19978e-19	TMEM52B		ENSG00000167634	8.04141	5.01457	7.22788	54.1466	20.7937	26.2484	-2.33432	5.44274e-05	0.00130509	NLRP7
																										ENSG00000228613	176.911	81.0689	121.067	42.3328	42.6818	69.2002	1.29974	0.000128964	0.00266809	AC141930.1		ENSG00000106366	48.2485	90.2623	39.7533	209.695	479.35	207.601	-2.32622	2.58108e-10	2.54037e-08	SERPINE1
																										ENSG00000124459	268.382	158.795	215.029	105.34	70.0419	84.7106	1.29901	4.97909e-07	2.38055e-05	ZNF45		ENSG00000284713	7.03624	1.67152	8.13137	27.5655	32.8322	22.669	-2.32372	0.000131387	0.00270869	AP003071.5
																										ENSG00000111859	133.688	139.572	90.3485	38.3949	49.2482	60.8485	1.29878	8.23087e-06	0.000266934	NEDD9		ENSG00000182870	43.2226	19.2225	42.4638	152.595	193.71	175.387	-2.32348	1.03615e-14	2.38954e-12	GALNT9
																										ENSG00000099864	256.32	184.703	209.609	95.4949	77.7028	91.8692	1.29266	3.58489e-09	2.8393e-07	PALM		ENSG00000170382	45.2329	15.0437	47.8847	216.586	90.8356	231.463	-2.32312	3.09028e-08	2.01365e-06	LRRN2
																										ENSG00000120075	3173.34	1363.96	2395.14	1053.4	903.979	885.285	1.28558	1.42514e-07	7.88791e-06	HOXB5		ENSG00000164867	30.1553	12.5364	29.815	117.154	96.3077	146.752	-2.32274	3.17732e-11	3.77475e-09	NOS3
																										ENSG00000231107	98.5073	96.9484	102.997	48.2397	38.3042	35.7932	1.28039	2.35717e-06	9.46207e-05	LINC01508		ENSG00000260337	9.04659	4.17881	1.80697	24.6121	25.1713	23.8621	-2.31755	0.000243738	0.00451114	AC091544.4
																										ENSG00000099954	51.264	40.9524	47.8847	24.6121	20.7937	11.9311	1.27422	0.00140891	0.0180638	CECR2		ENSG00000139219	8.04141	0	3.61394	21.6586	16.4161	17.8966	-2.30666	0.00369829	0.0376143	COL2A1
																										ENSG00000203867	53.2744	62.6822	46.9812	18.7052	20.7937	28.6346	1.2679	0.00049259	0.00790935	RBM20		ENSG00000102678	31.1605	58.5034	56.9196	206.742	268.129	254.132	-2.30441	4.32749e-19	1.56609e-16	FGF9
																										ENSG00000132677	91.4711	83.5762	103.901	33.4724	29.5489	53.6898	1.26497	3.92531e-05	0.000999051	RHBG		ENSG00000182459	13.0673	10.0291	20.7802	79.7432	47.0594	89.483	-2.30325	3.01482e-08	1.97542e-06	TEX19
																										ENSG00000137648	634.266	295.024	549.319	206.742	163.066	246.973	1.26115	2.67432e-06	0.000104847	TMPRSS4		ENSG00000180764	3.01553	3.34305	1.80697	10.8293	16.4161	13.1242	-2.3017	0.00368794	0.0375547	PIPSL
																										ENSG00000234899	314.62	123.693	341.517	117.154	66.7587	141.98	1.25857	0.00047191	0.00766626	SOX9-AS1		ENSG00000161544	5.02588	2.50729	6.3244	15.7517	32.8322	19.0897	-2.29736	0.000487222	0.00783922	CYGB
																										ENSG00000204060	168.87	137.065	159.013	57.1001	79.8916	57.2691	1.25801	1.87002e-07	9.97473e-06	FOXO6		ENSG00000197653	29.1501	35.9378	28.9115	158.502	145.556	158.683	-2.29495	1.93119e-19	7.32701e-17	DNAH10
																										ENSG00000204950	281.449	122.857	293.633	103.371	63.4755	125.276	1.25634	0.000199187	0.00381553	LRRC10B		ENSG00000135842	812.183	588.377	935.107	4432.15	2683.48	4329.78	-2.29326	3.72128e-26	2.50915e-23	FAM129A
																										ENSG00000157557	17175.5	11592	15516.5	5947.27	6013.76	6627.71	1.25235	8.95361e-16	2.53754e-13	ETS2		ENSG00000140403	4.02071	4.17881	4.51743	18.7052	18.6049	25.0552	-2.28937	0.000322797	0.00562039	DNAJA4
																										ENSG00000184384	133.688	130.379	75.8927	37.4104	77.7028	28.6346	1.24017	0.00102483	0.0140812	MAML2		ENSG00000247157	13.0673	0	8.13137	43.3173	30.6433	27.4415	-2.2876	0.0009661	0.0134471	LINC01252
																										ENSG00000167191	45.2329	67.6967	46.0777	30.519	13.1329	23.8621	1.2333	0.00236327	0.0268817	GPRC5B		ENSG00000135902	7.03624	0.835762	2.71046	17.7207	8.75524	23.8621	-2.28449	0.00492318	0.047	CHRND
																										ENSG00000227036	668.442	495.607	739.051	292.392	210.126	311.401	1.22519	2.504e-09	2.02411e-07	LINC00511		ENSG00000137573	9.04659	1.67152	9.93834	42.3328	22.9825	33.407	-2.27841	0.000137441	0.00281865	SULF1
																										ENSG00000137747	733.779	394.48	571.906	241.199	237.486	250.552	1.22013	2.5479e-08	1.69785e-06	TMPRSS13		ENSG00000109205	53.2744	25.9086	18.0697	160.471	194.804	112.152	-2.27684	5.84254e-10	5.30634e-08	ODAM
																										ENSG00000074527	297.532	132.886	174.373	105.34	87.5524	65.6209	1.22002	9.20329e-05	0.00203276	NTN4		ENSG00000273336	7.03624	7.52186	3.61394	19.6897	32.8322	35.7932	-2.27518	6.68451e-05	0.00155222	OR7M1P
																										ENSG00000135477	268.382	187.211	234.906	113.216	78.7972	103.8	1.21976	9.24768e-08	5.35796e-06	KRT87P		ENSG00000225180	10.0518	7.52186	6.3244	47.2552	18.6049	48.9174	-2.2708	3.04425e-05	0.000810067	PVALEF
																										ENSG00000205622	60.3106	30.9232	61.437	21.6586	14.2273	29.8277	1.21777	0.00469726	0.0452472	AP001043.1		ENSG00000175003	5.02588	0	11.7453	25.5966	14.2273	40.5656	-2.26861	0.00414423	0.0411963	SLC22A1
																										ENSG00000072210	4408.7	4532.34	4721.61	1869.53	1981.97	2028.28	1.21671	4.03028e-32	5.92527e-29	ALDH3A2		ENSG00000172901	11.0569	6.6861	12.6488	37.4104	56.9091	51.3036	-2.26655	4.12172e-07	2.00736e-05	LVRN
																										ENSG00000108511	9019.45	4264.89	6946.9	3049.93	2748.05	2915.95	1.21504	3.42812e-08	2.20327e-06	HOXB6		ENSG00000272729	11.0569	0	3.61394	28.55	21.8881	17.8966	-2.26086	0.00402418	0.0402983	AC009336.1
																										ENSG00000256087	233.201	188.047	294.536	87.6191	96.3077	125.276	1.21429	3.55079e-07	1.75843e-05	ZNF432		ENSG00000246223	10.0518	5.85034	11.7453	46.2707	30.6433	54.8829	-2.26055	2.47923e-06	9.78506e-05	LINC01550
																										ENSG00000257178	370.91	107.813	243.037	121.092	63.4755	126.469	1.21275	0.00153947	0.0194067	AC103702.1		ENSG00000105499	22.1139	4.17881	13.5523	69.8983	40.493	77.5519	-2.25755	6.81328e-06	0.000228629	PLA2G4C
																										ENSG00000125398	11339.4	10659.3	12566.6	4041.31	4466.27	6516.75	1.20223	1.75579e-11	2.18527e-09	SOX9		ENSG00000160282	39.2019	15.0437	34.3324	104.355	135.706	180.159	-2.25441	1.98591e-10	2.01356e-08	FTCD

## Sheet: Legend_3
	Differentially expressed genes (top 250) between HCT15 cells with (TKO) or without (NTC) TXNIP knockout.

## Sheet: DLD1 NTC vs TKO
	List of top downregulated genes between NTC vs TKO (DLD1)													List of top upregulated genes between NTC vs TKO (DLD1)
	gene_id	NTC_U_1	NTC_U_2	NTC_U_3	TKO_U_1	TKO_U_2	TKO_U_3	log2FoldChange	pvalue	padj	gene_name			gene_id	NTC_U_1	NTC_U_2	NTC_U_3	TKO_U_1	TKO_U_2	TKO_U_3	log2FoldChange	pvalue	padj	gene_name
	ENSG00000120784	165.299	136.59	196.258	0.98829	0.98142	0	7.87914	7.2086e-14	8.17607e-11	ZFP30			ENSG00000244306	0	1.97956	0	58.3091	31.4054	52.5446	-6.25446	1.8567e-08	1.14319e-05	DUXAP10
	ENSG00000158321	20.7662	14.8467	35.9483	0	0	0	6.92501	2.06443e-07	0.000103461	AUTS2			ENSG00000272872	0	0	0.971575	17.7892	7.85136	16.2638	-5.38946	0.000115442	0.0220157	AP000525.1
	ENSG00000188321	27.4114	27.7139	8.74418	0	0	0	6.76388	7.79411e-07	0.000357368	ZNF559			ENSG00000206195	0	0.989782	1.94315	20.7541	22.5727	22.5191	-4.55336	5.59863e-06	0.00194597	DUXAP8
	ENSG00000106236	9.96779	18.8059	3.8863	0	0	0	5.79254	0.000129926	0.0235285	NPTX2			ENSG00000268104	24.9195	6.92848	17.4884	512.922	198.247	306.51	-4.34972	1.56749e-27	1.12598e-23	SLC6A14
	ENSG00000135097	13.2904	19.7956	17.4884	0	0	1.25106	5.46036	4.93948e-05	0.0114458	MSI1			ENSG00000071794	80.573	47.5095	34.0051	572.22	584.926	512.936	-3.35347	9.3743e-41	2.02016e-36	HLTF
	ENSG00000203688	14.121	14.8467	17.4884	0.98829	0	0	5.33965	8.07243e-05	0.0165677	LINC02487			ENSG00000110427	4.98389	6.92848	5.82945	29.6487	32.3869	38.7829	-2.51042	2.44042e-06	0.000922652	KIAA1549L
	ENSG00000089116	19.9356	7.91826	13.6021	0	0	1.25106	5.1819	0.000212577	0.0352387	LHX5			ENSG00000233041	19.9356	12.8672	33.0336	143.302	58.8852	116.349	-2.27425	5.79641e-08	3.04665e-05	PHGR1
	ENSG00000165568	24.0888	33.6526	34.0051	0.98829	1.96284	0	4.86085	5.38223e-07	0.000257749	AKR1E2			ENSG00000137965	8.30649	4.94891	9.71575	38.5433	40.2382	28.7744	-2.22717	1.03628e-05	0.00333312	IFI44
	ENSG00000131127	128.751	150.447	112.703	4.94145	3.92568	6.25531	4.71812	3.13517e-24	1.68907e-20	ZNF141			ENSG00000188580	13.2904	11.8774	6.80103	50.4028	33.3683	58.7999	-2.14348	3.44944e-06	0.00125992	NKAIN2
	ENSG00000228549	19.1049	20.7854	14.5736	1.97658	0	0	4.69678	9.70782e-05	0.0190185	BX284668.2			ENSG00000104432	19.9356	18.8059	17.4884	45.4613	80.4764	48.7914	-1.63772	2.94406e-05	0.00729247	IL7
	ENSG00000179222	199.356	124.713	118.532	5.92974	2.94426	12.5106	4.43483	1.84334e-22	5.67486e-19	MAGED1			ENSG00000198157	44.0244	33.6526	48.5788	130.454	109.919	91.3275	-1.39552	7.52803e-07	0.000352672	HMGN5
	ENSG00000108984	18.2743	17.8161	25.261	0	0	3.75319	4.21783	4.57119e-05	0.0108252	MAP2K6			ENSG00000070019	43.1938	28.7037	39.8346	113.653	78.5136	73.8127	-1.25035	7.52926e-05	0.0156015	GUCY2C
	ENSG00000103485	198.525	104.917	171.969	10.8712	9.8142	15.0127	3.75564	1.28693e-22	5.54668e-19	QPRT			ENSG00000150051	44.0244	40.5811	81.6123	134.407	112.863	137.617	-1.21323	5.67511e-05	0.0127394	MKX
	ENSG00000148175	274.114	290.996	222.491	18.7775	31.4054	17.5149	3.52486	4.9124e-36	5.29311e-32	STOM			ENSG00000134215	60.6374	35.6322	55.3798	141.325	103.049	97.5829	-1.17094	6.70456e-05	0.0143053	VAV3
	ENSG00000165810	137.057	147.478	95.2144	9.8829	16.6841	8.75744	3.40827	1.93378e-19	3.78845e-16	BTNL9			ENSG00000204934	58.1454	67.3052	67.0387	146.267	102.068	172.647	-1.12647	2.1064e-05	0.00589518	ATP6V0E2-AS1
	ENSG00000145362	201.017	103.927	198.201	14.8243	13.7399	20.017	3.38835	1.87089e-20	4.47974e-17	ANK2			ENSG00000127831	473.47	532.503	593.632	1297.62	1014.79	1077.16	-1.08454	8.16242e-13	8.3762e-10	VIL1
	ENSG00000197016	27.4114	27.7139	50.5219	1.97658	8.83278	0	3.22318	8.62603e-06	0.00285986	ZNF470			ENSG00000181577	458.518	205.875	475.1	887.484	599.648	770.654	-0.985531	0.000271266	0.0429837	C6orf223
	ENSG00000230316	51.5002	14.8467	19.4315	4.94145	2.94426	2.50212	3.03613	5.28419e-05	0.0121143	FEZF1-AS1			ENSG00000111728	86.3875	68.295	108.816	213.471	131.51	173.898	-0.977249	0.000197099	0.0334447	ST8SIA1
	ENSG00000163827	28.2421	17.8161	26.2325	1.97658	3.92568	3.75319	2.91904	3.20242e-05	0.00783772	LRRC2			ENSG00000141655	67.2826	62.3563	52.4651	121.56	106.975	122.604	-0.943308	0.000100681	0.0195467	TNFRSF11A
	ENSG00000026652	19.9356	18.8059	24.2894	3.95316	1.96284	3.75319	2.71697	0.000136464	0.0245067	AGPAT4			ENSG00000153233	130.412	128.672	158.367	260.909	208.061	267.727	-0.818571	2.87438e-05	0.00729247	PTPRR
	ENSG00000161551	59.8067	88.0906	61.2092	10.8712	12.7585	8.75744	2.67589	1.19259e-10	9.88474e-08	ZNF577			ENSG00000135919	475.962	322.669	440.124	705.639	683.068	791.922	-0.813708	1.97083e-06	0.000772207	SERPINE2
	ENSG00000283236	19.1049	21.7752	33.0336	4.94145	2.94426	3.75319	2.66225	6.82632e-05	0.0144223	AC074141.1			ENSG00000163734	128.751	105.907	103.959	190.74	191.377	187.659	-0.74791	0.000128396	0.0234485	CXCL3
	ENSG00000076716	208.493	198.946	153.509	27.6721	44.1639	23.7702	2.54001	9.22542e-19	1.65673e-15	GPC4			ENSG00000119866	294.88	279.119	346.852	524.782	509.357	492.919	-0.730604	8.04912e-07	0.000361372	BCL11A
	ENSG00000138449	39.0405	30.6832	42.7493	10.8712	3.92568	6.25531	2.41233	6.26008e-06	0.00214134	SLC40A1			ENSG00000183018	2052.53	1587.61	2009.22	3364.14	2411.35	3274.03	-0.679352	3.40812e-05	0.00816055	SPNS2
	ENSG00000157399	139.549	125.702	112.703	20.7541	25.5169	25.0212	2.41092	2.24429e-16	3.72034e-13	ARSE			ENSG00000204387	821.512	791.826	1072.62	1523.94	1111.95	1660.16	-0.677178	0.000207878	0.0347269	C6orf48
	ENSG00000124143	78.9117	51.4687	97.1575	19.7658	18.647	10.0085	2.21367	4.85807e-08	2.68439e-05	ARHGAP40			ENSG00000137941	382.929	374.138	474.129	713.545	576.093	649.301	-0.655634	3.23692e-05	0.00783772	TTLL7
	ENSG00000198467	78.9117	44.5402	78.6976	13.8361	13.7399	25.0212	1.96553	1.88247e-06	0.00076542	TPM2			ENSG00000138696	328.937	298.914	276.899	480.309	446.546	459.14	-0.614084	2.29498e-05	0.0061821	BMPR1B
	ENSG00000070540	216.799	134.61	218.604	36.5667	40.2382	73.8127	1.93626	5.45104e-10	3.91566e-07	WIPI1			ENSG00000154310	739.278	581.002	541.167	989.278	1010.86	828.203	-0.603261	0.000173955	0.0302316	TNIK
	ENSG00000168907	234.243	162.324	192.372	67.2037	37.294	57.5489	1.86617	5.01444e-12	4.69831e-09	PLA2G4F			ENSG00000175745	311.493	264.272	314.79	421.011	489.728	430.365	-0.590477	0.000124817	0.0229897	NR2F1
	ENSG00000112782	189.388	91.06	158.367	59.2974	15.7027	50.0425	1.81749	1.12756e-05	0.00357336	CLIC5			ENSG00000197958	41706.9	40318.8	38688.1	60178	60617.4	59091.4	-0.575493	1.72721e-10	1.37857e-07	RPL12
	ENSG00000134240	152.009	133.621	113.674	42.4965	41.2196	33.7787	1.7597	4.68981e-11	4.04262e-08	HMGCS2			ENSG00000082438	676.979	622.573	673.302	957.653	958.847	953.309	-0.540333	2.76846e-06	0.00102863	COBLL1
	ENSG00000071967	61.468	44.5402	32.062	12.8478	14.7213	13.7617	1.74442	8.17728e-05	0.0166246	CYBRD1			ENSG00000135549	607.204	582.982	590.718	868.707	733.121	975.829	-0.531872	0.000214908	0.0353532	PKIB
	ENSG00000064195	163.638	79.1826	116.589	41.5082	46.1267	28.7744	1.6206	1.50524e-06	0.000623805	DLX3			ENSG00000134243	4277.84	4078.89	3945.57	5295.26	5962.13	5269.47	-0.425924	5.94522e-05	0.0132082	SORT1
	ENSG00000147202	348.873	244.476	258.439	97.8407	80.4764	101.336	1.61191	1.84405e-13	1.98697e-10	DIAPH2			ENSG00000112081	10626.5	10991.5	9900.35	13222.3	15162.9	13545.3	-0.411839	0.000122636	0.0227839	SRSF3
	ENSG00000122591	140.38	178.161	100.072	30.637	77.5322	32.5276	1.56491	2.38582e-05	0.00634747	FAM126A			ENSG00000115902	6612.8	6450.41	6730.1	8277.92	9330.36	8126.9	-0.378826	0.000262761	0.0422575	SLC1A4
	ENSG00000153707	143.702	73.2439	90.3565	47.4379	40.2382	21.2681	1.48642	5.41908e-05	0.0122927	PTPRD
	ENSG00000101955	162.807	150.447	136.992	47.4379	75.5693	38.7829	1.4668	1.24204e-07	6.37285e-05	SRPX
	ENSG00000181666	304.018	296.935	363.369	123.536	107.956	122.604	1.44649	3.54287e-15	4.49111e-12	HKR1
	ENSG00000102271	453.534	355.332	351.71	125.513	174.693	128.859	1.43391	9.15117e-13	8.96398e-10	KLHL4
	ENSG00000154134	83.8956	86.1111	61.2092	34.5901	22.5727	28.7744	1.42937	1.58127e-05	0.00479948	ROBO3
	ENSG00000160293	558.196	657.215	632.495	227.307	219.838	253.966	1.40005	9.52775e-21	2.56654e-17	VAV2
	ENSG00000198853	92.202	85.1213	91.3281	28.6604	32.3869	42.5361	1.387	2.19903e-06	0.000846232	RUSC2
	ENSG00000157227	441.905	369.189	369.199	141.325	164.879	145.123	1.38678	9.2391e-16	1.32735e-12	MMP14
	ENSG00000167680	241.719	142.529	252.61	81.0398	49.071	116.349	1.37889	1.49233e-05	0.00459424	SEMA6B
	ENSG00000185164	852.246	944.252	757.829	326.136	328.776	327.778	1.37807	1.66664e-22	5.67486e-19	NOMO2
	ENSG00000187867	170.283	94.0293	164.196	54.3559	44.1639	67.5574	1.37643	4.95572e-06	0.00175075	PALM3
	ENSG00000101210	223.445	133.621	246.78	71.1569	65.7551	98.8339	1.36474	1.13366e-06	0.000495992	EEF1A2
	ENSG00000170439	138.718	88.0906	67.0387	43.4848	33.3683	38.7829	1.34982	7.38838e-05	0.0154582	METTL7B
	ENSG00000081803	122.105	91.06	91.3281	56.3325	35.3311	30.0255	1.31592	2.89495e-05	0.00729247	CADPS2
	ENSG00000162849	75.5891	60.3767	81.6123	32.6136	29.4426	26.2723	1.29634	4.78892e-05	0.0112175	KIF26B
	ENSG00000015413	348.873	416.698	326.449	137.372	187.451	123.855	1.27827	3.78289e-10	2.81108e-07	DPEP1
	ENSG00000253846	126.259	97.9884	87.4418	47.4379	32.3869	50.0425	1.27225	1.73968e-05	0.00499868	PCDHGA10
	ENSG00000197712	803.238	731.449	898.707	328.112	338.59	345.293	1.26636	1.56955e-19	3.38237e-16	FAM114A1
	ENSG00000161921	540.753	447.382	476.072	186.787	230.634	208.927	1.22596	5.81209e-14	6.95836e-11	CXCL16
	ENSG00000176387	378.776	323.659	382.801	147.255	128.566	196.417	1.20752	8.71834e-10	5.87126e-07	HSD11B2
	ENSG00000148677	249.195	125.702	166.139	66.2154	83.4207	86.3233	1.20256	2.25627e-05	0.00615477	ANKRD1
	ENSG00000198756	162.807	103.927	128.248	64.2388	45.1453	66.3063	1.17627	2.25318e-05	0.00615477	COLGALT2
	ENSG00000065320	99.6779	98.9782	101.044	36.5667	56.9223	38.7829	1.17447	2.84751e-05	0.00729247	NTN1
	ENSG00000188130	471.809	546.36	483.844	221.377	218.857	225.191	1.17439	2.5978e-15	3.49891e-12	MAPK12
	ENSG00000173391	2862.42	1987.48	2556.21	1310.47	960.81	1114.7	1.12935	3.27605e-11	2.94162e-08	OLR1
	ENSG00000283646	174.436	113.825	146.708	61.274	57.9038	81.319	1.12728	1.7179e-05	0.00499868	LINC02009
	ENSG00000065675	96.3553	74.2337	73.8397	38.5433	31.4054	43.7872	1.11358	0.000222532	0.03633	PRKCQ
	ENSG00000132591	1246.8	1320.37	994.893	532.688	686.994	499.174	1.04999	6.33253e-10	4.40213e-07	ERAL1
	ENSG00000143631	111.307	134.61	100.072	48.4262	48.0896	73.8127	1.03279	0.000180237	0.0310729	FLG
	ENSG00000101417	144.533	127.682	123.39	80.0515	69.6808	53.7957	0.952277	9.38809e-05	0.0185609	PXMP4
	ENSG00000151882	255.009	214.783	260.382	146.267	113.845	117.6	0.949595	1.34259e-06	0.000567311	CCL28
	ENSG00000130600	456.857	420.657	404.175	236.201	231.615	203.923	0.930088	1.40662e-09	9.18567e-07	H19
	ENSG00000092295	218.461	204.885	198.201	95.8641	128.566	103.838	0.91971	4.8368e-06	0.00173722	TGM1
	ENSG00000184743	1685.39	1681.64	1844.05	939.864	905.85	950.807	0.898137	3.22951e-16	4.97114e-13	ATL3
	ENSG00000120457	444.397	304.853	470.242	237.19	213.95	208.927	0.885423	7.30434e-06	0.00245951	KCNJ5
	ENSG00000141526	2456.23	2171.58	2829.23	1645.5	1072.69	1352.4	0.873379	4.47138e-07	0.000218996	SLC16A3
	ENSG00000164237	1816.63	1515.36	1945.09	1041.66	915.665	928.288	0.870693	2.06029e-10	1.58569e-07	CMBL
	ENSG00000179104	794.101	592.88	691.762	368.632	414.159	360.306	0.862707	4.26772e-08	2.42025e-05	TMTC2
	ENSG00000143067	210.985	186.079	257.467	101.794	138.38	123.855	0.846742	8.57766e-05	0.0172756	ZNF697
	ENSG00000027075	201.848	145.498	158.367	93.8875	101.086	86.3233	0.846109	0.000154692	0.0271025	PRKCH
	ENSG00000059804	297.372	264.272	334.222	120.571	195.303	183.906	0.844173	9.10707e-05	0.018172	SLC2A3
	ENSG00000174842	514.172	645.338	616.95	331.077	354.293	321.523	0.817084	5.3873e-08	2.90241e-05	GLMN
	ENSG00000167723	597.237	522.605	594.604	322.182	303.259	352.8	0.811987	1.64494e-08	1.0426e-05	TRPV3
	ENSG00000072422	205.17	199.936	204.031	96.8524	143.287	107.591	0.806496	0.000122642	0.0227839	RHOBTB1
	ENSG00000052344	1874.77	1297.6	1991.73	1024.86	833.225	1099.68	0.804844	9.88926e-06	0.00322899	PRSS8
	ENSG00000086200	1464.43	1605.43	1180.46	775.807	965.717	703.097	0.796937	1.95987e-06	0.000772207	IPO11
	ENSG00000151718	1211.09	1053.13	1276.65	552.454	743.916	768.152	0.779522	1.15079e-06	0.000495992	WWC2
	ENSG00000196154	565.672	381.066	471.214	279.686	259.095	290.246	0.776695	1.67364e-05	0.00499868	S100A4
	ENSG00000134986	255.009	198.946	250.666	131.443	129.547	160.136	0.747981	0.000151569	0.0267731	NREP
	ENSG00000254004	729.31	828.448	755.886	466.473	490.71	422.859	0.74333	2.54867e-08	1.52567e-05	ZNF260
	ENSG00000137807	2753.6	2804.05	1834.33	1466.62	1796.98	1187.26	0.731354	0.000195293	0.0334013	KIF23
	ENSG00000156453	1402.97	971.966	1533.15	881.554	680.124	823.199	0.713025	0.000122553	0.0227839	PCDH1
	ENSG00000114742	1587.37	1482.69	1291.22	919.109	895.055	885.752	0.692031	3.12339e-08	1.81916e-05	WDR48
	ENSG00000142871	1436.19	1374.81	1020.15	812.374	895.055	663.063	0.691681	6.09336e-05	0.0133992	CYR61
	ENSG00000279806	328.106	343.454	365.312	203.588	243.392	193.915	0.690886	2.94251e-05	0.00729247	AC018629.1
	ENSG00000282826	235.904	224.681	210.832	142.314	148.194	133.864	0.66071	0.000204116	0.0343648	FRG1CP
	ENSG00000158555	642.922	537.452	704.392	406.187	390.605	404.093	0.650766	1.38568e-05	0.00432775	GDPD5
	ENSG00000213445	376.284	348.403	355.597	226.318	243.392	227.693	0.631284	2.51039e-05	0.00659744	SIPA1
	ENSG00000115828	1277.54	903.671	1131.89	809.409	643.811	699.344	0.622504	0.00014695	0.0261717	QPCT
	ENSG00000135541	515.002	539.431	503.276	376.538	308.166	331.531	0.615633	2.02646e-05	0.00574609	AHI1
	ENSG00000197043	829.818	848.243	774.345	506.004	613.387	519.191	0.58093	1.72194e-05	0.00499868	ANXA6
	ENSG00000172379	648.737	532.503	638.325	395.316	409.252	454.136	0.533844	0.000265662	0.0424075	ARNT2
	ENSG00000112695	2511.88	2895.11	2475.57	1871.82	2046.26	1781.51	0.467259	0.000101866	0.0196001	COX7A2
	ENSG00000103534	956.908	917.528	896.764	673.025	725.269	634.289	0.446345	0.000225881	0.0365994	TMC5
	ENSG00000139112	1991.07	1804.37	1927.61	1486.39	1381.84	1352.4	0.43915	6.16545e-05	0.0134207	GABARAPL1
	ENSG00000099331	3418.95	3480.07	3212.03	2568.57	2632.17	2379.52	0.415266	6.3845e-05	0.0137586	MYO9B

## Sheet: Legend_4
	Differentially expressed genes (padj <0.05) between DLD1 cells with (TKO) or without (NTC) TXNIP knockout.

## Sheet: DLD1 NTC oxa vs TKO oxa
	List of top downregulated genes between NTC oxa vs TKO oxa (DLD1)													List of top upregulated genes between NTC oxa vs TKO oxa (DLD1)
	gene_id	NTC_U_1	NTC_U_2	NTC_U_3	TKO_U_1	TKO_U_2	TKO_U_3	log2FoldChange	pvalue	padj	gene_name			gene_id	NTC_U_1	NTC_U_2	NTC_U_3	TKO_U_1	TKO_U_2	TKO_U_3	log2FoldChange	pvalue	padj	gene_name
	ENSG00000188321	54.0831	57.7565	63.9294	0	0	0	8.30976	1.53728e-11	5.85404e-09	ZNF559			ENSG00000244306	2.7974	2.26496	2.73983	41.6297	56.5576	53.2327	-4.26924	1.68697e-11	6.27112e-09	DUXAP10
	ENSG00000135097	25.1766	43.0343	47.4904	0.991182	0	1.20983	5.849	1.58388e-07	3.29722e-05	MSI1			ENSG00000071794	74.5974	69.0814	85.8481	712.66	613.692	804.54	-3.20643	5.07066e-92	7.91681e-88	HLTF
	ENSG00000120784	230.319	235.556	281.289	5.94709	5.06486	4.83934	5.5561	9.39766e-43	3.56938e-39	ZFP30			ENSG00000268104	29.8389	9.05985	17.3523	228.963	124.933	129.452	-3.08074	2.50607e-19	2.30161e-16	SLC6A14
	ENSG00000103485	152.925	81.5387	213.707	11.8942	3.37657	15.7278	3.88217	8.40878e-09	2.15223e-06	QPRT			ENSG00000137965	6.52727	3.39744	10.9593	58.4798	32.0774	41.1344	-2.62526	4.06861e-07	7.21855e-05	IFI44
	ENSG00000131127	213.535	243.483	265.764	22.7972	23.636	18.1475	3.46919	1.14308e-42	3.56938e-39	ZNF141			ENSG00000175315	27.974	40.7693	32.878	198.236	171.361	158.488	-2.38929	2.45368e-22	2.94687e-19	CST6
	ENSG00000228549	63.4078	46.4317	46.5771	4.95591	3.37657	8.46884	3.27484	2.03291e-10	6.75316e-08	BX284668.2			ENSG00000110427	9.32467	15.8547	5.47966	53.5239	45.5837	54.4425	-2.3519	1.57397e-07	3.29722e-05	KIAA1549L
	ENSG00000179222	109.099	69.0814	84.9348	12.8854	8.44143	10.8885	3.04468	4.19599e-15	2.51969e-12	MAGED1			ENSG00000100867	13.0545	14.7223	12.7859	44.6032	54.8693	42.3442	-1.81507	1.04858e-05	0.0011778	DHRS2
	ENSG00000148175	506.33	420.151	393.623	58.4798	37.1423	76.2195	2.97047	3.11871e-49	2.43462e-45	STOM			ENSG00000126010	10.2571	12.4573	11.8726	45.5944	34.6099	22.9868	-1.58734	0.000955103	0.0457424	GRPR
	ENSG00000134240	107.234	86.0686	120.553	9.91182	10.9739	20.5672	2.96161	6.14654e-17	4.36209e-14	HMGCS2			ENSG00000212901	44.7584	18.1197	18.2655	99.1182	69.2197	60.4917	-1.48874	6.32253e-05	0.00542382	KRTAP3-1
	ENSG00000165810	391.636	335.214	334.26	53.5239	60.7783	45.9737	2.71436	1.96202e-47	1.0211e-43	BTNL9			ENSG00000104432	29.8389	32.842	34.7045	98.1271	74.2846	94.3671	-1.45003	6.33196e-07	0.000101918	IL7
	ENSG00000158806	30.7714	37.3719	32.878	8.92064	0	8.46884	2.60053	2.64299e-05	0.00266226	NPM2			ENSG00000179388	49.4208	26.0471	73.9755	142.73	75.1287	179.055	-1.39121	3.6371e-05	0.00352708	EGR3
	ENSG00000157399	83.922	77.0087	95.8941	21.806	14.3504	7.259	2.54114	4.05284e-12	1.71019e-09	ARSE			ENSG00000150051	29.8389	18.1197	37.4444	81.277	61.6224	76.2195	-1.34194	5.27368e-05	0.00467829	MKX
	ENSG00000135842	50.3532	43.0343	42.924	3.96473	9.28557	12.0983	2.44649	3.18473e-07	5.78176e-05	FAM129A			ENSG00000108622	48.4883	46.4317	33.7913	124.889	95.3882	83.4785	-1.2451	8.10538e-06	0.000937402	ICAM2
	ENSG00000015413	95.1116	78.1412	143.385	18.8325	20.2594	21.777	2.38704	6.9661e-13	3.29581e-10	DPEP1			ENSG00000240972	15.8519	28.312	27.3983	67.4004	57.4017	42.3442	-1.23539	0.000844702	0.0417352	MIF
	ENSG00000124143	121.221	82.6711	111.42	17.8413	19.4153	24.1967	2.37443	6.18431e-14	3.32951e-11	ARHGAP40			ENSG00000100234	172.506	158.547	178.089	392.508	324.151	400.455	-1.1282	3.49682e-14	1.94985e-11	TIMP3
	ENSG00000065675	59.6779	56.6241	52.0568	13.8766	5.06486	15.7278	2.32086	8.08134e-08	1.82861e-05	PRKCQ			ENSG00000125744	94.1792	61.154	87.6746	152.642	166.296	199.623	-1.08218	6.11393e-07	9.94341e-05	RTN2
	ENSG00000153707	54.0831	35.1069	60.2763	12.8854	5.909	13.3082	2.25403	8.17524e-07	0.000128929	PTPRD			ENSG00000127831	196.751	271.796	369.877	553.08	528.434	579.51	-0.984596	3.78405e-09	1.07419e-06	VIL1
	ENSG00000168907	144.532	122.308	124.206	43.612	17.727	25.4065	2.18131	2.72252e-13	1.32834e-10	PLA2G4F			ENSG00000141655	145.465	108.718	139.731	290.416	216.945	261.324	-0.957067	1.07753e-07	2.40336e-05	TNFRSF11A
	ENSG00000076716	448.517	306.902	404.582	125.88	98.7647	113.724	1.78373	3.47855e-24	4.93732e-21	GPC4			ENSG00000183722	88.5844	70.2138	56.6232	152.642	132.53	128.242	-0.941293	4.33683e-05	0.00403041	LHFPL6
	ENSG00000115165	36.3662	27.1796	38.3577	11.8942	8.44143	9.67867	1.77225	0.000258707	0.0176384	CYTIP			ENSG00000113070	180.899	123.44	166.216	306.275	235.516	349.642	-0.911869	7.83667e-07	0.000124851	HBEGF
	ENSG00000081803	73.6649	67.9489	59.363	24.7796	26.1684	7.259	1.7524	5.31505e-06	0.000674666	CADPS2			ENSG00000135919	801.922	575.3	677.652	1352.96	1063.62	1355.01	-0.872651	7.56537e-13	3.47406e-10	SERPINE2
	ENSG00000131067	172.506	131.368	170.783	57.4886	31.2333	76.2195	1.54973	9.03928e-09	2.2763e-06	GGT7			ENSG00000198088	107.234	131.368	134.252	234.91	178.958	266.163	-0.86237	7.04822e-06	0.000827397	NUP62CL
	ENSG00000161551	65.2727	84.9361	79.4551	22.7972	26.1684	32.6655	1.50001	2.18278e-06	0.000315553	ZNF577			ENSG00000106665	248.036	201.582	306.861	527.309	310.645	533.537	-0.851681	6.63899e-06	0.000803523	CLIP2
	ENSG00000176387	488.613	536.796	473.078	199.228	184.867	146.39	1.48985	5.8576e-26	1.14318e-22	HSD11B2			ENSG00000204385	259.226	172.137	243.845	417.288	287.009	497.242	-0.823026	1.28608e-05	0.00142408	SLC44A4
	ENSG00000058866	99.774	86.0686	94.9808	28.7443	34.6099	38.7147	1.46718	1.9652e-07	3.98476e-05	DGKG			ENSG00000167216	76.4623	61.154	64.8427	110.021	132.53	113.724	-0.815431	0.000413975	0.025547	KATNAL2
	ENSG00000179546	84.8545	82.6711	94.0676	31.7178	27.8567	36.295	1.45972	4.95456e-07	8.40822e-05	HTR1D			ENSG00000204934	210.738	195.919	220.1	401.429	373.111	327.865	-0.815148	8.34235e-09	2.15223e-06	ATP6V0E2-AS1
	ENSG00000198467	157.587	185.727	198.181	65.418	75.9729	55.6524	1.44741	1.38513e-11	5.54514e-09	TPM2			ENSG00000137648	289.065	176.667	275.81	491.626	313.177	487.563	-0.793971	2.4653e-05	0.00251573	TMPRSS4
	ENSG00000147394	630.348	508.484	452.072	218.06	163.764	223.819	1.40006	3.80031e-19	3.29634e-16	ZNF185			ENSG00000167123	127.748	97.3934	139.731	220.042	179.802	229.868	-0.777467	4.58219e-05	0.00420834	CERCAM
	ENSG00000134775	140.803	81.5387	106.853	29.7355	43.8954	55.6524	1.3616	3.75367e-06	0.000512082	FHOD3			ENSG00000180573	220.995	201.582	151.604	309.249	417.007	248.016	-0.769612	5.54315e-05	0.00486209	HIST1H2AC
	ENSG00000185164	1028.51	996.584	868.527	377.641	443.175	338.754	1.31313	1.52718e-29	3.97398e-26	NOMO2			ENSG00000130294	96.0441	91.731	87.6746	168.501	118.18	180.265	-0.754677	0.000491037	0.0291504	KIF1A
	ENSG00000172572	77.3948	54.3591	84.9348	28.7443	26.1684	33.8754	1.30168	5.51846e-05	0.00486209	PDE3A			ENSG00000133019	74.5974	64.5514	67.5825	114.977	114.803	118.564	-0.749895	0.000860898	0.0422679	CHRM3
	ENSG00000106025	124.018	82.6711	93.1543	41.6297	38.8306	43.554	1.28084	3.49751e-06	0.000496424	TSPAN12			ENSG00000197457	336.621	284.253	282.203	520.371	501.421	483.934	-0.736899	2.09622e-09	6.29389e-07	STMN3
	ENSG00000274114	50.3532	45.2993	60.2763	25.7707	18.5711	20.5672	1.27005	0.000532577	0.0307968	ALOX15P1			ENSG00000198837	3172.25	3298.92	2933.45	4836.97	5677.71	4965.16	-0.719882	5.5272e-21	5.75308e-18	DENND4B
	ENSG00000265972	6657.81	5782.45	4747.22	2690.07	2720.67	1767.57	1.25924	7.25126e-08	1.66491e-05	TXNIP			ENSG00000119866	276.01	301.24	370.791	540.194	489.603	531.117	-0.716838	4.31842e-08	1.02157e-05	BCL11A
	ENSG00000070540	157.587	108.718	169.87	57.4886	63.3107	62.9114	1.25236	1.46019e-07	3.12301e-05	WIPI1			ENSG00000085563	1475.16	1370.3	1409.19	2697.01	2116.27	2134.15	-0.707232	6.5069e-14	3.38641e-11	ABCB1
	ENSG00000171840	55.0156	54.3591	55.7099	24.7796	22.7919	21.777	1.2496	0.000317508	0.0209167	NINJ2			ENSG00000188549	456.909	390.706	484.95	801.867	659.276	694.445	-0.690855	4.34239e-09	1.18943e-06	CCDC9B
	ENSG00000214814	130.545	115.513	154.344	60.4621	35.454	76.2195	1.23939	3.61468e-06	0.000503892	FER1L6			ENSG00000183018	2257.5	1807.44	1807.38	3427.51	2821.97	3093.55	-0.669156	2.49105e-12	1.08035e-09	SPNS2
	ENSG00000147202	174.371	161.945	163.477	56.4974	70.0639	88.3179	1.22749	1.29676e-08	3.2137e-06	DIAPH2			ENSG00000204542	681.633	553.783	507.782	1075.43	852.585	771.874	-0.63172	1.55074e-06	0.000232804	C6orf15
	ENSG00000197496	232.184	198.184	263.937	99.1182	92.8557	111.305	1.20359	1.03046e-10	3.6565e-08	SLC2A10			ENSG00000167703	287.2	258.206	238.365	467.838	379.02	356.901	-0.620241	1.56875e-05	0.00172486	SLC43A2
	ENSG00000253846	94.1792	124.573	104.114	51.5415	45.5837	44.7639	1.18176	4.00723e-06	0.000534743	PCDHGA10			ENSG00000090776	238.712	191.389	215.533	357.817	288.697	341.173	-0.607978	4.99745e-05	0.00445869	EFNB1
	ENSG00000166897	68.0701	72.4788	82.195	25.7707	29.545	45.9737	1.15466	0.000237428	0.0164025	ELFN2			ENSG00000153233	160.384	216.304	197.268	264.646	311.489	292.78	-0.602487	0.0001413	0.0105556	PTPRR
	ENSG00000196511	102.571	64.5514	85.8481	36.6737	35.454	44.7639	1.1265	0.000133745	0.0103888	TPK1			ENSG00000128965	126.816	174.402	157.997	212.113	255.775	226.239	-0.601751	0.000558544	0.0317111	CHAC1
	ENSG00000136002	50.3532	80.4062	80.3684	30.7267	36.2982	30.2458	1.10968	0.000575122	0.0323264	ARHGEF4			ENSG00000104856	365.527	338.612	336.086	481.715	435.578	613.386	-0.552094	4.99758e-05	0.00445869	RELB
	ENSG00000213420	71.8	56.6241	101.374	31.7178	30.3892	45.9737	1.10689	0.000607902	0.0335587	GPC2			ENSG00000110400	254.563	178.932	200.008	337.002	294.606	295.199	-0.545644	0.000575593	0.0323264	NECTIN1
	ENSG00000160293	559.48	569.638	615.549	268.61	267.593	278.262	1.10072	4.16653e-21	4.64657e-18	VAV2			ENSG00000198435	452.246	523.206	521.481	678.96	682.068	810.589	-0.535049	1.80974e-06	0.000266561	NRARP
	ENSG00000165795	73.6649	65.6839	73.0622	44.6032	21.9477	33.8754	1.09202	0.000743033	0.0385414	NDRG2			ENSG00000198729	568.805	486.967	450.246	827.637	735.249	614.596	-0.533675	2.16225e-05	0.00231227	PPP1R14C
	ENSG00000170439	153.857	104.188	159.824	96.1447	38.8306	62.9114	1.08794	0.000140099	0.0105162	METTL7B			ENSG00000176595	151.06	156.282	166.216	240.857	223.698	220.19	-0.532071	0.000891163	0.0434804	KBTBD11
	ENSG00000122694	93.2467	78.1412	109.593	40.6385	35.454	58.072	1.086	0.000129711	0.0102281	GLIPR2			ENSG00000185022	496.072	349.937	512.349	661.119	519.148	788.812	-0.529543	0.000617128	0.0339268	MAFF
	ENSG00000168350	99.774	66.8164	82.195	37.6649	37.9864	42.3442	1.08411	0.000179342	0.0129036	DEGS2			ENSG00000065618	629.415	604.745	646.6	926.756	806.157	982.385	-0.526451	2.02825e-07	4.00867e-05	COL17A1
	ENSG00000197712	384.176	457.522	460.292	176.43	174.738	280.681	1.0526	5.34555e-10	1.63647e-07	FAM114A1			ENSG00000162772	379.514	349.937	413.715	568.939	419.539	653.31	-0.516358	0.0004339	0.0265666	ATF3
	ENSG00000198756	109.099	104.188	86.7614	54.515	56.5576	32.6655	1.04513	0.000135514	0.0104493	COLGALT2			ENSG00000216775	469.031	396.368	530.614	636.339	647.458	713.802	-0.512407	1.69303e-05	0.00184848	AL109918.1
	ENSG00000074657	151.992	107.586	89.5012	42.6208	69.2197	56.8622	1.04508	0.000139826	0.0105162	ZNF532			ENSG00000131398	458.774	491.497	418.281	625.436	706.548	604.917	-0.50533	6.93849e-06	0.000826952	KCNC3
	ENSG00000188130	625.685	614.937	700.484	292.399	300.515	352.062	1.04381	1.83947e-18	1.43598e-15	MAPK12			ENSG00000174938	358.067	388.441	349.785	514.424	522.525	516.599	-0.504953	7.40186e-06	0.000862428	SEZ6L2
	ENSG00000071967	110.964	57.7565	104.114	55.5062	35.454	42.3442	1.04274	0.000721427	0.0380528	CYBRD1			ENSG00000113369	795.394	604.745	714.183	1147.79	755.508	1074.33	-0.490615	0.000343521	0.0221628	ARRDC3
	ENSG00000132591	1554.42	1540.17	1443.89	668.057	834.858	700.494	1.03938	2.15662e-27	4.8102e-24	ERAL1			ENSG00000158301	228.454	190.257	228.319	301.319	299.671	308.508	-0.487168	0.000703573	0.0374911	GPRASP2
	ENSG00000179104	586.522	544.723	477.644	266.628	253.243	263.744	1.0384	1.97848e-16	1.34304e-13	TMTC2			ENSG00000010310	266.686	294.445	347.959	437.111	390.838	447.639	-0.485579	0.000320942	0.0209659	GIPR
	ENSG00000167680	164.114	101.923	186.309	75.3299	45.5837	105.256	1.01941	0.000302212	0.0202417	SEMA6B			ENSG00000153291	277.875	288.783	284.943	428.191	331.748	430.701	-0.479952	0.000520152	0.0303027	SLC25A27
	ENSG00000187867	240.576	123.44	205.487	89.2064	78.5053	119.774	0.999749	3.69821e-05	0.0035502	PALM3			ENSG00000155465	787.002	716.861	720.576	1032.81	1039.14	1007.79	-0.469197	1.14824e-07	2.52499e-05	SLC7A7
	ENSG00000169129	248.969	199.317	223.753	158.589	89.4792	93.1572	0.978736	4.72777e-06	0.000610038	AFAP1L2			ENSG00000125249	1298.93	1271.78	1241.14	1746.46	1723.74	1808.7	-0.469164	2.13231e-10	6.93579e-08	RAP2A
	ENSG00000157227	522.182	412.223	505.956	263.655	250.711	235.918	0.941664	2.23592e-12	9.97412e-10	MMP14			ENSG00000188064	443.854	349.937	330.606	563.983	530.122	460.947	-0.468757	0.000482971	0.028781	WNT7B
	ENSG00000165140	143.6	139.295	137.905	102.092	50.6486	67.7507	0.936932	0.000151936	0.0112425	FBP1			ENSG00000170775	258.293	220.834	273.983	344.931	333.437	364.16	-0.464035	0.000761494	0.0391092	GPR37
	ENSG00000110680	100.706	91.731	69.4091	50.5503	36.2982	50.813	0.935281	0.000970803	0.0463521	CALCA			ENSG00000141854	461.571	462.052	542.487	707.704	636.484	679.927	-0.462986	2.1986e-05	0.00233516	MISP3
	ENSG00000173391	3236.59	2814.22	2461.28	1749.44	1427.45	1319.93	0.91989	1.26671e-17	9.41772e-15	OLR1			ENSG00000185716	440.124	413.356	434.72	642.286	509.018	620.645	-0.456513	0.000113555	0.00913887	MOSMO
	ENSG00000254004	1509.66	1527.72	1361.7	828.629	781.677	715.012	0.917426	2.27166e-24	3.54674e-21	ZNF260			ENSG00000135549	700.283	775.75	814.643	1078.41	936.155	1121.52	-0.451295	6.42448e-06	0.000789806	PKIB
	ENSG00000101955	159.452	110.983	194.528	69.3828	61.6224	118.564	0.915956	0.000514236	0.0300703	SRPX			ENSG00000196507	319.836	293.313	305.035	456.935	348.631	453.688	-0.451058	0.0010162	0.0477888	TCEAL3
	ENSG00000102271	1032.24	900.323	925.15	542.177	458.37	517.809	0.915288	1.35118e-18	1.11031e-15	KLHL4			ENSG00000112715	1469.57	1322.74	1559.88	2070.58	1799.71	2083.33	-0.449803	2.63141e-07	4.94991e-05	VEGFA
	ENSG00000106852	99.774	95.1284	104.114	58.4798	47.272	54.4425	0.905607	0.000287995	0.0194652	LHX6			ENSG00000057019	1681.24	1823.29	1642.99	2571.13	2188.02	2268.44	-0.449779	3.71281e-08	8.91816e-06	DCBLD2
	ENSG00000164237	1801.53	1447.31	1676.78	962.438	838.234	854.143	0.892818	3.03593e-20	2.9625e-17	CMBL			ENSG00000116396	276.943	233.291	284.029	368.72	344.41	370.209	-0.443192	0.00100816	0.0475539	KCNC4
	ENSG00000122591	400.028	404.296	443.853	222.025	221.165	231.078	0.89047	8.65365e-12	3.55551e-09	FAM126A			ENSG00000137501	3617.04	3151.7	3237.57	5141.26	4098.31	4340.88	-0.440245	3.45548e-07	6.2012e-05	SYTL2
	ENSG00000086200	1852.81	1824.43	1642.99	1024.88	945.44	909.795	0.884165	2.30883e-25	4.00531e-22	IPO11			ENSG00000138134	1353.94	1331.8	1307.81	1968.49	1532.96	1904.28	-0.435369	3.61385e-06	0.000503892	STAMBPL1
	ENSG00000143631	95.1116	116.646	91.3277	56.4974	65.8432	39.9245	0.88396	0.00083467	0.0415022	FLG			ENSG00000175745	766.488	694.211	633.815	872.241	1007.06	932.782	-0.425952	2.82174e-05	0.00282409	NR2F1
	ENSG00000006747	502.6	502.822	516.002	229.954	259.152	342.383	0.878652	4.21391e-10	1.31584e-07	SCIN			ENSG00000185761	352.473	340.877	331.52	484.688	438.954	451.268	-0.423566	0.000319522	0.0209609	ADAMTSL5
	ENSG00000112782	256.428	237.821	208.227	146.695	139.284	96.7867	0.866604	3.46376e-06	0.000496144	CLIC5			ENSG00000082438	665.781	669.296	519.655	878.188	840.767	756.146	-0.419187	0.00022817	0.0158569	COBLL1
	ENSG00000174842	659.254	688.549	652.08	368.72	369.735	372.629	0.847505	9.02921e-16	5.63892e-13	GLMN			ENSG00000104998	553.885	457.522	541.573	715.634	608.627	750.097	-0.412754	0.000381348	0.024008	IL27RA
	ENSG00000101460	169.709	157.415	173.523	90.1976	104.674	89.5277	0.812506	2.84968e-05	0.00283389	MAP1LC3A			ENSG00000178826	407.488	328.42	386.316	513.432	455.837	521.438	-0.404753	0.00104448	0.0489714	TMEM139
	ENSG00000027075	202.345	174.402	186.309	125.88	99.6089	97.9966	0.799956	2.43444e-05	0.00250537	PRKCH			ENSG00000170175	1502.2	1250.26	1084.06	1948.66	1565.04	1557.06	-0.402528	0.000416426	0.0255971	CHRNB1
	ENSG00000134986	200.48	219.701	197.268	102.092	127.466	125.823	0.795563	9.29143e-06	0.00105888	NREP			ENSG00000130707	2316.25	2037.33	2401.92	3117.27	2581.39	3212.11	-0.39774	1.14377e-05	0.00127555	ASS1
	ENSG00000184743	2094.32	2044.13	1864.91	1164.64	1196.15	1107	0.790192	2.25572e-23	2.93488e-20	ATL3			ENSG00000156374	510.059	488.099	471.251	681.934	631.419	615.805	-0.393352	0.000155421	0.0114462	PCGF6
	ENSG00000124429	664.849	545.856	618.289	438.103	306.424	323.026	0.778145	2.11531e-08	5.16037e-06	POF1B			ENSG00000175592	1162.79	1057.74	1026.52	1525.43	1196.15	1542.54	-0.391008	0.000136146	0.0104493	FOSL1
	ENSG00000147119	116.558	117.778	141.558	68.3916	83.5702	72.59	0.740898	0.000920492	0.0443862	CHST7			ENSG00000137460	1127.35	1199.3	1247.54	1568.05	1569.26	1541.33	-0.388756	5.79615e-07	9.62716e-05	FHDC1
	ENSG00000155066	241.509	184.594	263.024	175.439	109.739	130.662	0.734186	0.000250242	0.0172116	PROM2			ENSG00000131188	537.101	484.702	547.053	673.013	700.639	679.927	-0.387082	0.000137869	0.0104493	PRR7
	ENSG00000130005	315.174	235.556	406.408	196.254	185.711	197.203	0.729673	4.83144e-05	0.00438885	GAMT			ENSG00000197958	30132.7	27659.7	28900.7	37355.7	36050.8	39827.7	-0.385176	1.50135e-10	5.209e-08	RPL12
	ENSG00000116678	124.951	159.68	175.349	77.3122	94.544	108.885	0.716432	0.000948932	0.0455867	LEPR			ENSG00000151689	859.735	788.207	860.307	1182.48	1020.57	1064.65	-0.380159	3.73266e-05	0.00355354	INPP1
	ENSG00000103534	1003.33	959.212	958.941	645.26	551.225	589.189	0.711514	1.24547e-13	6.27273e-11	TMC5			ENSG00000154310	1334.36	1397.48	1274.02	1892.17	1636.79	1680.46	-0.379633	4.82272e-06	0.000617189	TNIK
	ENSG00000243069	127.748	167.607	152.517	97.1359	89.4792	88.3179	0.700711	0.000666125	0.0359869	ARHGEF26-AS1			ENSG00000146112	1716.67	1731.56	1766.28	2078.51	2238.67	2471.69	-0.379537	1.40659e-06	0.000217437	PPP1R18
	ENSG00000114742	1413.62	1288.76	1194.57	814.752	775.768	821.477	0.69308	2.25881e-14	1.30618e-11	WDR48			ENSG00000145014	529.641	511.882	515.088	707.704	641.549	672.668	-0.376313	0.000188087	0.0134706	TMEM44
	ENSG00000151882	267.618	306.902	282.203	183.369	172.205	174.216	0.691911	3.77182e-06	0.000512082	CCL28			ENSG00000109255	1097.51	1081.52	1113.29	1532.37	1256.08	1480.84	-0.373116	3.54206e-05	0.00345639	NMU
	ENSG00000112531	367.392	394.103	394.536	219.051	227.074	272.213	0.6912	4.1991e-07	7.29617e-05	QKI			ENSG00000251493	1140.41	994.319	1040.22	1337.11	1381.02	1393.73	-0.371854	8.3882e-06	0.000962978	FOXD1
	ENSG00000182985	1080.73	1220.81	1093.19	592.727	786.741	724.691	0.688297	1.71501e-10	5.82095e-08	CADM1			ENSG00000134243	5775.7	5165.25	5241.3	6897.64	7039.31	6984.37	-0.370344	4.32949e-09	1.18943e-06	SORT1
	ENSG00000161921	1132.95	1055.47	905.058	713.651	622.978	583.14	0.686656	3.33613e-10	1.063e-07	CXCL16			ENSG00000125148	4740.66	5028.22	4696.99	6122.53	6031.4	6514.96	-0.367892	3.4241e-09	9.9001e-07	MT2A
	ENSG00000181666	413.083	483.569	441.113	305.284	268.438	266.163	0.669413	1.89743e-07	3.89796e-05	HKR1			ENSG00000204610	1786.61	1621.71	1655.77	2285.67	1917.89	2338.61	-0.367697	2.25836e-05	0.00238241	TRIM15
	ENSG00000172915	283.47	451.86	402.755	202.201	278.567	238.337	0.657796	0.000148577	0.0110463	NBEA			ENSG00000229953	434.53	424.68	410.975	558.036	538.563	538.376	-0.364468	0.000680868	0.0365306	AL590666.2
	ENSG00000175544	388.839	347.672	388.143	250.769	245.646	222.609	0.644225	1.45821e-06	0.000223206	CABP4			ENSG00000105976	5200.37	4797.19	4527.12	6559.65	5898.03	6225.81	-0.363071	2.2895e-07	4.35926e-05	MET
	ENSG00000151718	1700.82	1995.43	1651.21	1063.54	1255.24	1116.68	0.635993	1.45106e-11	5.66384e-09	WWC2			ENSG00000167600	815.909	817.651	748.887	970.368	930.246	1159.02	-0.358712	0.000392255	0.0244971	CYP2S1
	ENSG00000137807	4263.24	3950.09	4065	2941.83	2421.85	2540.65	0.635759	5.98466e-16	3.89327e-13	KIF23			ENSG00000214021	976.293	821.049	1057.58	1268.71	1153.94	1230.4	-0.353014	0.000357217	0.0226716	TTLL3
	ENSG00000136155	1436	1699.85	1512.39	876.205	1180.11	952.139	0.624794	5.79055e-09	1.53234e-06	SCEL			ENSG00000185950	766.488	865.216	766.24	946.579	1154.79	953.349	-0.3527	0.000600801	0.0333819	IRS2
	ENSG00000120457	337.553	271.796	368.051	216.078	200.906	222.609	0.617399	4.95359e-05	0.00445869	KCNJ5			ENSG00000169258	949.251	851.626	931.543	1155.72	1082.19	1257.02	-0.351982	0.0001086	0.00878532	GPRIN1
	ENSG00000165406	244.306	217.436	234.712	138.766	167.14	162.118	0.574428	0.000453301	0.0275385	2008-03-01			ENSG00000173621	980.955	1038.49	1011.91	1234.02	1415.63	1209.83	-0.350773	7.36808e-05	0.00615176	LRFN4
	ENSG00000141526	1973.1	1636.44	2246.66	1408.47	1052.65	1506.24	0.564589	4.33646e-06	0.000571106	SLC16A3			ENSG00000084072	2112.04	2174.36	2064.92	2799.1	2584.77	2712.45	-0.350197	2.97337e-07	5.52658e-05	PPIE
	ENSG00000092295	407.488	396.368	284.943	263.655	257.464	218.98	0.552046	0.000457629	0.0275867	TGM1			ENSG00000168785	1108.7	978.464	1023.78	1283.58	1306.73	1378	-0.349421	3.25434e-05	0.00321582	TSPAN5
	ENSG00000177842	835.49	817.651	734.275	558.036	582.459	489.983	0.546249	2.18871e-07	4.2188e-05	ZNF620			ENSG00000142634	2652.87	2592.25	2865.86	3394.8	3406.96	3531.51	-0.348533	2.02834e-07	4.00867e-05	EFHD2
	ENSG00000213445	378.582	306.902	451.159	213.104	263.373	307.298	0.542322	0.000999565	0.0472915	SIPA1			ENSG00000225138	2040.24	2233.25	2213.78	2680.16	2840.54	2731.81	-0.347919	5.99413e-07	9.85119e-05	SLC9A3-AS1
	ENSG00000205885	681.633	645.514	600.937	445.041	434.734	451.268	0.53526	4.45066e-07	7.63606e-05	C1RL-AS1			ENSG00000272405	2692.96	2348.77	2316.07	3209.45	2996.71	3131.05	-0.343112	5.61419e-06	0.000701235	AL365181.3
	ENSG00000144115	421.475	416.753	412.801	308.258	288.697	269.793	0.527479	2.08392e-05	0.00224388	THNSL2			ENSG00000203727	2299.46	2375.95	2207.39	3054.82	2935.09	2719.71	-0.34075	1.78168e-06	0.000264928	SAMD5
	ENSG00000088340	3476.24	3807.4	4053.13	2617.71	2428.6	2862.47	0.520659	8.03217e-11	2.91642e-08	FER1L4			ENSG00000166925	1252.3	1124.55	1159.86	1461.99	1560.82	1455.43	-0.340625	2.52676e-05	0.0025617	TSC22D4
	ENSG00000124313	499.802	402.031	500.476	319.161	307.268	362.95	0.509295	0.000102934	0.00841417	IQSEC2			ENSG00000140406	2071.94	2110.95	1972.68	2471.02	2741.78	2574.53	-0.340159	1.98309e-06	0.000289364	TLNRD1
	ENSG00000134202	3048.23	2676.05	3066.79	2138.97	1910.3	2234.56	0.486325	2.53137e-09	7.45703e-07	GSTM3			ENSG00000163629	3070.61	2714.56	3170.9	3775.41	3391.77	4149.73	-0.33602	6.65912e-05	0.00565048	PTPN13
	ENSG00000113448	2352.61	2408.79	2142.55	1869.37	1646.92	1407.04	0.486055	3.08895e-07	5.67385e-05	PDE4D			ENSG00000171467	1378.19	1294.43	1436.59	1709.79	1662.96	1818.38	-0.335201	1.88777e-05	0.00204679	ZNF318
	ENSG00000250312	414.948	519.809	377.184	347.905	312.333	275.842	0.481529	0.000853488	0.0420363	ZNF718			ENSG00000167535	752.501	707.801	879.486	968.385	958.947	1025.94	-0.333261	0.000779809	0.0395298	CACNB3
	ENSG00000055147	350.608	351.069	379.923	303.302	236.36	237.127	0.477658	0.000742544	0.0385414	FAM114A2			ENSG00000197324	3917.29	3433.68	3843.98	4665.5	4451.17	4991.77	-0.332572	4.38946e-06	0.000571106	LRP10
	ENSG00000187720	354.337	331.817	337.913	218.06	253.243	266.163	0.475955	0.000539108	0.0310086	THSD4			ENSG00000145545	1532.04	1407.67	1431.11	1720.69	1894.26	1869.19	-0.326924	2.404e-05	0.00250225	SRD5A1
	ENSG00000102401	850.41	782.545	875.833	628.41	591.744	591.609	0.470674	1.01213e-06	0.000158023	ARMCX3			ENSG00000115825	2305.06	1924.09	2218.35	2854.61	2442.95	2777.78	-0.323181	0.000162459	0.0119083	PRKD3
	ENSG00000049323	884.911	850.493	861.221	622.463	603.562	658.15	0.464929	5.28659e-07	8.87522e-05	LTBP1			ENSG00000115902	3714.02	3415.56	3422.05	4397.88	4662.2	4123.11	-0.321738	3.8762e-06	0.000521716	SLC1A4
	ENSG00000108679	2870.13	2191.35	2435.71	2065.62	1666.34	1727.64	0.458237	6.72221e-06	0.000807338	LGALS3BP			ENSG00000070404	1014.52	956.947	912.364	1213.21	1293.23	1090.06	-0.320718	0.000456958	0.0275867	FSTL3
	ENSG00000065621	1144.14	1187.97	1186.35	886.117	821.351	855.353	0.457681	4.65631e-08	1.08506e-05	GSTO2			ENSG00000186918	979.09	895.793	1007.34	1204.29	1209.66	1188.06	-0.320509	0.000137137	0.0104493	ZNF395
	ENSG00000147650	452.246	458.655	503.216	354.843	346.099	342.383	0.439095	0.000171944	0.0124285	LRP12			ENSG00000171130	1215.94	1078.12	1037.48	1389.64	1463.74	1300.57	-0.319295	0.000326261	0.0212246	ATP6V0E2
	ENSG00000123636	961.373	1076.99	1081.32	752.307	689.665	879.549	0.429541	3.29726e-05	0.00323775	BAZ2B			ENSG00000213722	1278.41	1147.2	1347.08	1560.12	1463.74	1669.57	-0.312382	0.000335824	0.0217561	DDAH2
	ENSG00000082497	877.451	682.886	655.733	592.727	513.239	546.845	0.424588	0.000473972	0.028353	SERTAD4			ENSG00000149257	4220.35	3999.92	3464.97	5014.39	5145.05	4338.46	-0.311951	0.00022596	0.0158569	SERPINH1
	ENSG00000156515	2373.13	2053.19	2300.55	1680.05	1538.03	1802.65	0.42438	4.20582e-07	7.29617e-05	HK1			ENSG00000183853	1079.8	1084.92	994.559	1382.7	1318.55	1206.2	-0.30846	0.000348101	0.0223325	KIRREL1
	ENSG00000115970	1314.78	1391.82	1151.64	953.517	1056.87	863.821	0.421283	2.29578e-05	0.00240564	THADA			ENSG00000146072	3586.27	3165.29	3879.6	4265.06	4018.97	4888.94	-0.307964	0.000409868	0.0254499	TNFRSF21
	ENSG00000138821	984.685	817.651	802.771	678.96	625.51	643.632	0.420338	5.96046e-05	0.00517004	SLC39A8			ENSG00000254470	1685.9	1464.3	1505.08	1846.57	2036.07	1855.89	-0.30199	0.000216739	0.015312	AP5B1
	ENSG00000167183	2250.98	1834.62	1927.93	1540.3	1586.14	1371.95	0.418034	4.35569e-06	0.000571106	PRR15L			ENSG00000065882	1505	1298.96	1460.33	1749.44	1655.36	1859.51	-0.30159	0.000299399	0.0201488	TBC1D1
	ENSG00000172379	1015.46	791.604	887.706	712.66	624.666	683.556	0.417873	0.000107327	0.00872761	ARNT2			ENSG00000167702	4961.66	5344.18	5501.58	6337.62	6900.03	6236.69	-0.30144	6.62747e-06	0.000803523	KIFC2
	ENSG00000115828	1448.12	1135.88	1450.28	1055.61	829.793	1149.34	0.414476	0.00049734	0.0293234	QPCT			ENSG00000099804	1541.37	1515.26	1547.09	1774.22	1974.45	1911.54	-0.298121	6.47077e-05	0.00552067	CDC34
	ENSG00000123545	428.002	425.813	434.72	330.064	311.489	330.285	0.408581	0.000573722	0.0323264	NDUFAF4			ENSG00000147324	5764.51	6004.42	5405.69	6966.03	7382.03	6723.05	-0.295663	5.67384e-06	0.00070306	MFHAS1
	ENSG00000165685	4281.89	3743.98	3521.6	3245.13	2740.93	2730.6	0.40568	3.71288e-06	0.000512082	TMEM52B			ENSG00000070182	3092.06	2762.12	3019.3	3806.14	3416.25	3657.33	-0.293099	4.25907e-05	0.00398185	SPTB
	ENSG00000121316	942.724	762.16	821.036	719.598	574.017	621.855	0.401054	0.000385355	0.0241628	PLBD1			ENSG00000181588	2007.6	1997.7	1912.4	2310.45	2550.16	2374.9	-0.290917	4.49123e-05	0.0041492	MEX3D
	ENSG00000136813	4974.71	5221.87	4626.66	3677.29	3937.08	3607.72	0.400576	5.46689e-09	1.47163e-06	ECPAS			ENSG00000061938	1325.04	1259.32	1474.94	1574	1681.53	1704.66	-0.287836	0.000540213	0.0310086	TNK2
	ENSG00000162836	524.046	563.976	595.457	402.42	428.825	445.219	0.400357	0.00031523	0.0208546	ACP6			ENSG00000166444	951.116	887.865	916.93	1178.52	1060.24	1125.15	-0.286239	0.000878865	0.0430148	ST5
	ENSG00000168016	735.716	754.233	725.142	585.789	536.031	558.943	0.398549	4.20167e-05	0.00395184	TRANK1			ENSG00000143842	1505.93	1462.03	1546.18	1853.51	1744	1911.54	-0.285789	0.000129591	0.0102281	SOX13
	ENSG00000086065	2190.36	2261.57	2428.4	1760.34	1579.39	1894.6	0.396456	1.51809e-06	0.000230115	CHMP5			ENSG00000136802	1877.06	1739.49	1949.85	2194.48	2223.47	2372.48	-0.285203	0.000126401	0.0101205	LRRC8A
	ENSG00000113356	623.82	570.771	616.462	478.741	418.695	486.353	0.392241	0.000356415	0.0226716	POLR3G			ENSG00000133065	1715.74	1592.27	1572.66	2092.39	1867.24	1986.55	-0.284113	0.000228515	0.0158569	SLC41A1
	ENSG00000090339	827.098	723.656	755.28	601.648	586.679	571.042	0.390751	7.803e-05	0.00648023	ICAM1			ENSG00000112081	10245	9983.95	9826.86	12333.3	12282.3	11958	-0.283249	1.38984e-07	3.01383e-05	SRSF3
	ENSG00000156011	487.68	550.386	573.538	404.402	409.409	422.232	0.383169	0.000741391	0.0385414	PSD3			ENSG00000065361	4468.38	4182.25	4288.75	5374.19	5036.16	5318.43	-0.281098	5.37722e-06	0.000677053	ERBB3
	ENSG00000138193	1305.45	1269.51	992.733	964.42	982.583	816.638	0.36567	0.000986523	0.0469591	PLCE1			ENSG00000177469	4943.94	4839.09	4437.61	5711.19	5991.73	5532.57	-0.277957	2.4391e-05	0.00250537	CAVIN1
	ENSG00000102780	2135.35	2993.15	2570.88	1901.09	2150.88	1917.59	0.365656	0.000349012	0.0223325	DGKH			ENSG00000168283	1684.97	1733.83	1725.18	2055.71	2065.62	2102.69	-0.274888	6.0176e-05	0.00519077	BMI1
	ENSG00000180694	751.568	826.711	675.825	566.956	622.133	556.524	0.36515	0.000633476	0.0344615	TMEM64			ENSG00000106853	1595.45	1539.04	1590.02	1963.53	1716.14	2043.41	-0.274727	0.000776497	0.0394901	PTGR1
	ENSG00000053254	1116.16	1027.16	1126.07	763.21	856.805	936.411	0.357398	0.00019138	0.0136439	FOXN3			ENSG00000115756	1112.43	1080.39	1079.49	1294.48	1359.07	1299.36	-0.273088	0.00049908	0.0293234	HPCAL1
	ENSG00000072274	8073.3	9167.44	8288.91	6316.81	7044.37	6565.77	0.356944	2.06481e-07	4.02974e-05	TFRC			ENSG00000126453	1712.01	1617.18	1717.87	2186.55	1845.3	2070.03	-0.27242	0.000748448	0.0385661	BCL2L12
	ENSG00000112695	2914.89	2457.48	2842.12	2256.92	1919.58	2286.59	0.347803	7.27509e-05	0.00610677	COX7A2			ENSG00000137414	1624.36	1479.02	1419.23	1928.84	1771.86	1761.52	-0.272322	0.000736603	0.0385414	FAM8A1
	ENSG00000167723	1097.51	1050.94	1070.36	845.479	784.209	906.166	0.346937	9.81902e-05	0.00810145	TRPV3			ENSG00000112655	5155.61	4468.77	4742.65	5795.44	5682.77	5862.86	-0.270876	4.83496e-05	0.00438885	PTK7
	ENSG00000166557	1170.25	1120.02	1061.23	939.641	866.935	846.884	0.336247	0.00013188	0.0103469	TMED3			ENSG00000102226	3328.91	3187.93	3129.8	4058.89	3623.06	3961	-0.270769	7.1124e-05	0.00600248	USP11
	ENSG00000052344	970.698	910.515	1091.37	759.246	754.664	854.143	0.33133	0.000796561	0.0400675	PRSS8			ENSG00000117519	4095.39	3746.25	4065	5026.29	4181.04	5140.58	-0.268029	0.000921099	0.0443862	CNN3
	ENSG00000067334	2641.68	2468.81	2332.51	2140.95	1885.82	1920.01	0.323799	3.70641e-05	0.0035502	DNTTIP2			ENSG00000140941	1616.9	1486.95	1645.73	1831.71	1831.79	2060.35	-0.267074	0.000839667	0.0416182	MAP1LC3B
	ENSG00000152061	1508.73	1366.9	1337.95	1162.66	1071.22	1142.08	0.32092	0.000129707	0.0102281	RABGAP1L			ENSG00000077150	2244.45	2138.12	2137.98	2551.3	2444.64	2852.79	-0.265996	0.000444951	0.0271368	NFKB2
	ENSG00000120549	1563.75	1687.4	1772.67	1217.17	1295.76	1519.55	0.319019	0.000548154	0.0312348	KIAA1217			ENSG00000175550	2475.7	2466.54	2342.56	3068.7	2858.27	2826.17	-0.265318	9.85894e-05	0.00810145	DRAP1
	ENSG00000198919	830.828	867.481	936.109	690.854	714.989	712.592	0.314818	0.000701572	0.0374911	DZIP3			ENSG00000198113	2125.09	2104.15	2242.1	2396.68	2837.16	2526.13	-0.262536	0.000773393	0.0394607	TOR4A
	ENSG00000142798	2395.51	2456.35	2533.43	1788.09	1952.5	2209.16	0.313189	0.000137505	0.0104493	HSPG2			ENSG00000175470	1989.88	1975.05	2142.55	2395.69	2287.63	2650.75	-0.262374	0.000678835	0.0365306	PPP2R2D
	ENSG00000261609	2064.48	2366.89	2148.03	1695.91	1835.17	1824.43	0.296134	0.000133673	0.0103888	GAN			ENSG00000003402	2999.75	3011.27	3305.15	3822	3361.38	3994.87	-0.261726	0.000746624	0.0385661	CFLAR
	ENSG00000088002	1346.48	1195.9	1263.06	1032.81	1058.56	1050.14	0.27739	0.000800683	0.0400675	SULT2B1			ENSG00000151748	1327.83	1249.13	1233.84	1525.43	1491.6	1543.75	-0.258477	0.000711182	0.0377676	SAV1
	ENSG00000160336	1418.28	1457.5	1300.51	1173.56	1137.9	1140.87	0.273851	0.000716911	0.0379428	ZNF761			ENSG00000108262	3175.98	2998.81	2805.59	3629.71	3535.27	3554.49	-0.255443	0.000165672	0.0120871	GIT1
	ENSG00000089060	1573.07	1642.1	1676.78	1301.42	1365.82	1391.31	0.26977	0.000359355	0.022715	SLC8B1			ENSG00000172936	2041.17	1903.7	1757.15	2322.34	2283.41	2198.27	-0.255411	0.00079981	0.0400675	MYD88
	ENSG00000198931	2741.45	2655.67	2538.91	2336.22	2205.75	2038.57	0.269261	0.000267701	0.0181722	APRT			ENSG00000136826	1365.13	1363.51	1307.81	1619.59	1603.03	1592.14	-0.254783	0.000531127	0.0307968	KLF4
	ENSG00000130702	13968.4	15383.6	15923	11231.1	13443	13137.6	0.259856	0.000608283	0.0335587	LAMA5			ENSG00000204536	1574.94	1428.06	1550.74	1888.2	1722.9	1826.85	-0.25456	0.000991212	0.0470389	CCHCR1
	ENSG00000160211	5795.28	5964.78	6352.76	4533.67	5196.54	5445.46	0.255612	0.000632881	0.0344615	G6PD			ENSG00000168487	2240.72	2370.28	2122.46	2667.27	2811	2533.39	-0.252308	0.000577944	0.0323421	BMP1
	ENSG00000197747	13173	13105.1	11325.6	10563	10848.9	10123.9	0.253583	0.000227373	0.0158569	S100A10			ENSG00000116260	8320.4	7853.76	8156.48	9700.7	9441.74	9838.37	-0.251995	7.02327e-06	0.000827397	QSOX1
	ENSG00000087586	2698.56	2502.78	2547.13	2274.76	2139.06	2154.71	0.238667	0.000548003	0.0312348	AURKA			ENSG00000097007	2705.09	2693.04	2748.96	3193.59	3236.44	3250.82	-0.248667	5.75774e-05	0.0050221	ABL1
	ENSG00000092068	6809.81	6635.21	6379.24	5518.9	5945.3	5363.19	0.235875	0.000198255	0.0140698	SLC7A8			ENSG00000174371	2734.93	2686.25	2614.71	3341.28	2999.24	3190.33	-0.245779	0.000306392	0.0203562	EXO1
	ENSG00000079819	11517.8	11700.8	11205.9	9957.42	9447.65	9967.82	0.229069	3.9277e-05	0.00371655	EPB41L2			ENSG00000160753	2318.11	2247.98	2099.62	2676.19	2678.47	2541.86	-0.245186	0.000459752	0.0276081	RUSC1
	ENSG00000112378	59289	58109.9	51741.7	48943.6	49816.3	46486.7	0.219654	0.000590128	0.032906	PERP			ENSG00000087074	4022.66	3652.25	3539.86	4489.07	4176.82	4608.26	-0.242571	0.000628665	0.0344398	PPP1R15A
	ENSG00000089693	6007.88	5412.13	5718.03	5033.22	4934.02	4856.27	0.20951	0.000798813	0.0400675	MLF2			ENSG00000163817	2666.86	2498.25	2490.51	3146.01	2819.44	3091.13	-0.241591	0.000662872	0.0359355	SLC6A20
	ENSG00000170242	6557.11	6538.95	6828.57	6039.27	5611.02	5727.35	0.197495	0.000909978	0.0442601	USP47			ENSG00000105357	3845.49	3569.58	3907	4383.01	4345.65	4625.2	-0.23721	0.000254986	0.0174609	MYH14
														ENSG00000167522	7763.72	7637.45	7790.26	9077.25	9093.95	9140.3	-0.235813	9.74658e-06	0.00110271	ANKRD11
														ENSG00000186591	3885.59	3515.22	3934.4	4494.02	4298.38	4533.25	-0.232505	0.000499585	0.0293234	UBE2H
														ENSG00000155090	3401.64	3107.53	3048.52	3796.23	3574.95	3863	-0.232474	0.000770158	0.0394245	KLF10
														ENSG00000164402	3184.37	3092.81	3141.67	3698.1	3600.27	3757.74	-0.230681	0.00016654	0.0120939	2008-09-01
														ENSG00000149782	4438.54	4405.35	4822.1	5196.77	5255.63	5549.51	-0.22705	0.000410771	0.0254499	PLCB3
														ENSG00000205730	3526.59	3348.75	3330.72	4081.69	3881.37	3973.09	-0.225632	0.000303372	0.0202417	ITPRIPL2
														ENSG00000043143	2323.71	2164.17	2227.48	2559.23	2657.36	2618.08	-0.222103	0.000916093	0.0443862	JADE2
														ENSG00000010322	3762.5	3978.41	3872.3	4316.6	4509.41	4559.86	-0.20507	0.000824825	0.0411438	NISCH
														ENSG00000161714	5725.35	5603.52	5578.3	6074.96	6680.55	6726.68	-0.2044	0.0010644	0.0497561	PLCD3
														ENSG00000012171	4718.28	4540.12	4868.68	5366.26	5354.4	5527.73	-0.201312	0.000742927	0.0385414	SEMA3B

## Sheet: Legend_5
	Differentially expressed genes (padj <0.05) between live DLD1 cells with (TKO) or without (NTC) TXNIP knockout after treatment with 10uM oxaliplatin for 48h.

[truncated: 2 more sheets: HCT15 NTC oxa vs TKO oxa, Legend_6]
