# Supplementary material for: The MondoA-dependent TXNIP/GDF15 axis predicts oxaliplatin response in colorectal adenocarcinomas
Source: EMBO Mol Med. 2024 Aug 5;16(9):7. doi: 10.1038/s44321-024-00105-2 (PMC11393413; doi:10.1038/s44321-024-00105-2)
Supplement: Supplementary file 7 — Data Set EV2 [file 44321_2024_105_MOESM7_ESM.xlsx]

## Sheet: Top DEGs (up) in OXA lines
DLD1			HCT15
Gene name	log2FoldChange		Gene name	log2FoldChange
PRR35	7.26665		KRTAP2-3	9.34641
LCN10	5.77798		MARCHF4	7.23741
KCNB2	5.71098		CYP24A1	6.73582
MSLNL	5.64855		VSTM1	6.6976
ARHGDIG	5.53599		RFPL4A	6.10107
LCN6	5.38258		NPPB	5.92391
DIRAS1	5.29124		LCK	5.90192
AZU1	5.2244		BIRC7	5.88009
CCDC27	4.95201		PRR35	5.86539
TXNIP	4.39391		KRT9	5.81429
TBXA2R	4.07954		HS3ST6	5.64092
KRTAP3-1	3.9863		SSTR3	5.45695
C16orf90	3.88685		TMPRSS7	5.35388
LYPD1	3.8787		ADAMTS2	5.33939
ATAD3C	3.81951		SRRM4	5.25729
FCGRT	3.81511		EIF4E1B	5.2229
PAX5	3.69019		LCN10	5.02794
RGS22	3.58458		HSPB8	4.9082
LYPD5	3.56727		FLT4	4.71188
IGF2	3.5213		CHRNA6	4.63446
CPA4	3.49572		XAF1	4.56837
RASD2	3.44607		MATK	4.4963
ANK1	3.44476		PHF21B	4.47601
PTX4	3.42079		NXPH3	4.42045
SNAI2	3.35411		ATP1A4	4.41325
PDE6G	3.33126		RTP4	4.38745
RGS11	3.22689		HCAR3	4.36912
PKDREJ	3.2092		FAM92B	4.3558
ANO2	3.2075		C4orf54	4.34323
DACT3	3.10405		PRSS42	4.3341
CHRD	3.02796		DRGX	4.32238
C11orf94	2.93835		APOL3	4.31417
CHGA	2.80349		DYDC2	4.25625
ARRDC4	2.74706		SLC15A3	4.25459
PDCL2	2.72747		CACNG8	4.2317
INHA	2.70202		IGFL1	4.18505
PDE10A	2.69843		KRT17	4.17283
PNMA2	2.64864		EBI3	4.15521
GPR137C	2.62586		C16orf90	4.10126
KCNG2	2.60886		IGF2	4.09723
AP3B2	2.59038		COL24A1	4.09605
RPP25	2.58162		EDN2	4.07229
HCAR3	2.56984		NYAP2	4.06659
PLPPR3	2.51914		GCNT4	4.05054
37865	2.49268		REN	4.03092
RASGRP3	2.48279		ITGAM	4.0271
COL1A1	2.46304		HBA1	4.02018
ADRB2	2.44156		IL2RG	4.01913
UCN2	2.43802		LRRC36	3.94971
WNT16	2.41241		FAM71E2	3.90047
COL20A1	2.41093		WFDC1	3.89121
FGF2	2.40468		MYL9	3.86698
HTR1D	2.39452		ELF5	3.86651
ENHO	2.38504		ZFR2	3.84432
LYG2	2.3658		HOXD1	3.79564
PTGER2	2.36338		TMEM40	3.76473
B3GAT1	2.3555		AZU1	3.74848
VWA5B2	2.34137		ZFP28	3.71079
APLP1	2.33411		CREB3L3	3.70191
DMC1	2.32625		GNAO1	3.69525
RNF152	2.27568		LRRC15	3.62627
C1QTNF2	2.27485		ANO2	3.5183
PTGES3L	2.2454		RNF113B	3.51109
CALHM4	2.23834		SCN2B	3.49814
TMEM210	2.23209		TXNIP	3.47914
BAIAP3	2.22737		PTPN7	3.46724
FOXD4	2.20621		TPSD1	3.39558
C5AR1	2.18949		GZMM	3.37215
TMEM217	2.17759		HRC	3.29642
PEAR1	2.16661		SCUBE1	3.28703
ZNF345	2.15207		C13orf46	3.25047
AKAP12	2.14031		LHX2	3.23963
CYR61	2.09882		VGLL1	3.20743
GNG13	2.09867		CEACAM6	3.19971
MSLN	2.09446		CDHR4	3.19018
TMEM249	2.08235		S100A3	3.18856
NHLRC4	2.07165		MMP19	3.18579
TTLL6	2.05567		GPR17	3.17674
S1PR5	2.05135		ANKRD1	3.17331
NLRP3	2.03537		IL1R2	3.17245
SDR42E1	2.02538		LBX1	3.16861
MEIS3	2.01489		DCLK1	3.15925
MDK	2.01409		GBP1	3.14343
HUNK	2.00451		DIRAS1	3.12587
			MILR1	3.11281
			DDO	3.11239
			PDE4C	3.08921
			ANXA8L1	3.08655
			THEG	3.08504
			OTOF	3.05573
			CPA4	3.05415
			UNC13A	3.05264
			CRYAB	3.04718
			ATP6V0A4	3.03372
			RBP4	3.01421
			KCND3	3.01289
			CRLF2	3.00054
			FBLL1	2.98607
			ACVRL1	2.97488
			IL12RB1	2.96492
			TBXA2R	2.96408
			MUC2	2.962
			FST	2.94626
			IL12B	2.9332
			CLDN1	2.93136
			CNGB1	2.9158
			IL36RN	2.89365
			JPH2	2.88491
			GFAP	2.88149
			TTLL6	2.86481
			RUBCNL	2.86396
			GPR20	2.85081
			ZYG11A	2.84543
			PLET1	2.84431
			ATP2A3	2.8272
			MX2	2.82303
			OMP	2.81878
			IGF2BP1	2.81163
			LIMS2	2.81076
			RHBDL3	2.80733
			KCNQ5	2.77417
			ATAD3C	2.76121
			DMKN	2.75882
			CALHM3	2.74814
			CLDN6	2.74648
			HTR3A	2.73856
			ANXA8	2.73524
			ADRA2B	2.71496
			MDGA1	2.70922
			UPK2	2.66714
			CIB2	2.66423
			MRGPRG	2.65842
			SFTA2	2.63387
			MCAM	2.62545
			ALPL	2.62512
			MT3	2.61218
			GIMAP2	2.59876
			ITGAX	2.58305
			SBK2	2.58228
			ARRDC4	2.56511
			ALPP	2.55933
			ERP27	2.55879
			HLA-DPA1	2.54004
			ANK1	2.53525
			ADGRB2	2.5243
			RARRES3	2.50065
			PSG4	2.50022
			ANKRD2	2.49737
			LAPTM5	2.49621
			IFI44	2.49169
			RSAD2	2.48012
			FAM3B	2.46976
			GNAT1	2.46526
			ETS1	2.4538
			ECM1	2.4462
			APOBEC3A	2.42872
			HOXC10	2.42301
			CST6	2.41407
			GPR55	2.40947
			TGM2	2.40705
			RNF151	2.39762
			KRT74	2.39679
			SPINK2	2.39191
			NES	2.37624
			SLC19A3	2.35109
			ITGB3	2.34583
			APOE	2.34229
			NGFR	2.33419
			IFI44L	2.33365
			IL1A	2.3298
			KLK5	2.32229
			CACNG6	2.31257
			SYNPO2L	2.30925
			C22orf31	2.30656
			OBSL1	2.29108
			VWF	2.28953
			AXL	2.28929
			HIST1H2BJ	2.28675
			GAL3ST3	2.28157
			ABCG4	2.28061
			S100A2	2.27806
			OR4C6	2.26719
			SCN4B	2.26263
			APLP1	2.26245
			LY6G6C	2.26199
			SUN3	2.25961
			UCN2	2.25859
			CX3CL1	2.25741
			LYPD3	2.25701
			PLA2G4D	2.2547
			RASGRP3	2.24572
			CARD6	2.24004
			C1QTNF2	2.2359
			MDK	2.22779
			PLA2G4C	2.22401
			DMBX1	2.22355
			SHD	2.21883
			APOD	2.21847
			CRYM	2.21796
			KRT13	2.20959
			CALD1	2.20811
			LTB	2.20754
			COL9A2	2.20472
			TNFRSF9	2.20215
			PINLYP	2.20032
			SLC26A8	2.19515
			TNFSF10	2.1835
			CRIP2	2.18064
			SERPINE1	2.17984
			PI16	2.17145
			VANGL2	2.17028
			KIF25	2.1664
			ATG9B	2.16155
			RPP25	2.15321
			C2CD4C	2.14453
			ASTL	2.14298
			ARHGDIB	2.14174
			UBA7	2.13805
			LY6D	2.13505
			SPTSSB	2.13258
			APOL1	2.13237
			RIPPLY3	2.12071
			EPSTI1	2.11959
			TENT5C	2.11504
			CIDEC	2.11018
			AVPR1B	2.10728
			FBXO17	2.10351
			RAB3B	2.10271
			ZNF512B	2.09825
			SELL	2.09099
			IL15	2.09052
			TRIML2	2.08621
			GPRC5B	2.08271
			GPR137C	2.08152
			PDE6G	2.0758
			CYP1A2	2.07233
			RASGEF1B	2.06955
			PTH1R	2.06948
			COL5A3	2.06791
			SPHK1	2.0631
			HSPA2	2.05819
			LINGO1	2.05445
			DISP2	2.04591
			SPIB	2.04198
			THPO	2.03081
			ADGRB1	2.01797
			FGF22	2.01776
			SCNN1B	2.01277
			MSANTD1	2.01227
			CLCN1	2.01086
			ZNF488	2.01056
			APOBEC3G	2.00508
			RELB	2.00377
			C3	2.00138

## Sheet: Legend_1
	All signficiant (padj <0.01) differentially upregulated transcripts (>2 fold) between live DLD1 and HCT15 cells treated with or without 10uM oxaliplatin for 48h.

## Sheet: Overlapping mRNA bet. lines
	Overlap gene in DLD1				Overlap gene in HCT15
	Gene name	CON	OXA		Gene name	CON	OXA
	PRR35	1	7.26665		PRR35	1	5.86539
	LCN10	1	5.77798		LCN10	1	5.02794
	DIRAS1	1	5.29124		HCAR3	1	4.36912
	AZU1	1	5.2244		C16orf90	1	4.10126
	TXNIP	1	4.39391		IGF2	1	4.09723
	TBXA2R	1	4.07954		AZU1	1	3.74848
	C16orf90	1	3.88685		ANO2	1	3.5183
	ATAD3C	1	3.81951		TXNIP	1	3.47914
	IGF2	1	3.5213		DIRAS1	1	3.12587
	CPA4	1	3.49572		CPA4	1	3.05415
	ANK1	1	3.44476		TBXA2R	1	2.96408
	PDE6G	1	3.33126		TTLL6	1	2.86481
	ANO2	1	3.2075		ATAD3C	1	2.76121
	ARRDC4	1	2.74706		ARRDC4	1	2.56511
	GPR137C	1	2.62586		ANK1	1	2.53525
	RPP25	1	2.58162		APLP1	1	2.26245
	HCAR3	1	2.56984		UCN2	1	2.25859
	RASGRP3	1	2.48279		RASGRP3	1	2.24572
	UCN2	1	2.43802		C1QTNF2	1	2.2359
	APLP1	1	2.33411		MDK	1	2.22779
	C1QTNF2	1	2.27485		RPP25	1	2.15321
	TTLL6	1	2.05567		GPR137C	1	2.08152
	MDK	1	2.01409		PDE6G	1	2.0758

## Sheet: Legend_2
	Shared signficiant (padj <0.01) differentially upregulated transcripts (>2 fold) between live DLD1 and HCT15 cells treated with or without 10uM oxaliplatin for 48h.
