# Supplementary material for: The MondoA-dependent TXNIP/GDF15 axis predicts oxaliplatin response in colorectal adenocarcinomas
Source: EMBO Mol Med. 2024 Aug 5;16(9):7. doi: 10.1038/s44321-024-00105-2 (PMC11393413; doi:10.1038/s44321-024-00105-2)
Supplement: Supplementary file 8 — Data Set EV3 [file 44321_2024_105_MOESM8_ESM.xlsx]

## Sheet: Sup. peptides in NTC and TKO cl
	NTC			TKO
Description	Abundances (Scaled):126	Abundances (Scaled):127N	Abundances (Scaled):127C	Abundances (Scaled):128N	Abundances (Scaled):128C	Abundances (Scaled):129N	ratio_D	Student's T-test p-value D_ntc_D_tko
Trypsin-2 OS=Homo sapiens OX=9606 GN=PRSS2 PE=1 SV=1	83.9	96.1	64.8	275.7	316.1	316	3.70833	0.000442016
Growth/differentiation factor 15 OS=Homo sapiens OX=9606 GN=GDF15 PE=1 SV=3	74.4333	72.5	63.3	147.933	190.933	160.2	2.37387	0.000682329
Alpha-1-antitrypsin OS=Homo sapiens OX=9606 GN=SERPINA1 PE=1 SV=3	74.4667	73.5	69.3	157.033	151.667	176.067	2.23121	9.01769e-05
Neutrophil gelatinase-associated lipocalin OS=Homo sapiens OX=9606 GN=LCN2 PE=1 SV=2	89.2	140.5	121.2	237.7	291.9	244.4	2.20576	0.00562776
Neurosecretory protein VGF OS=Homo sapiens OX=9606 GN=VGF PE=1 SV=2	79.1333	98.6333	86.4333	174.1	201.5	182.933	2.11406	0.000621404
Semaphorin-3F OS=Homo sapiens OX=9606 GN=SEMA3F PE=2 SV=2	58.6	47.7	40.8	72.5	98.9	135.1	2.08362	0.0265851
Mucin-5AC OS=Homo sapiens OX=9606 GN=MUC5AC PE=1 SV=4	120.533	116.833	113.033	218.533	218.467	273.067	2.02645	0.000791089
Cathepsin D OS=Homo sapiens OX=9606 GN=CTSD PE=1 SV=1	106.867	115.767	93	206.933	205.8	217.133	1.99556	0.000466231
Procathepsin L OS=Homo sapiens OX=9606 GN=CTSL PE=1 SV=2	69.7667	77.5667	52.1333	112.933	137.4	135.067	1.93215	0.00761647
Legumain OS=Homo sapiens OX=9606 GN=LGMN PE=1 SV=1	56.5	75.3667	59.4333	120.5	119.1	129.833	1.93117	0.00200528
Brain-specific serine protease 4 OS=Homo sapiens OX=9606 GN=PRSS22 PE=1 SV=1	74.8	68.6	107.1	185.3	142.9	153.1	1.92136	0.0132239
Poliovirus receptor OS=Homo sapiens OX=9606 GN=PVR PE=1 SV=2	90.2	60.4	55.65	126.2	115.45	152.45	1.91079	0.0175538
Prosaposin OS=Homo sapiens OX=9606 GN=PSAP PE=1 SV=2	59.9	72.9667	51.1333	106.433	114.233	125.133	1.87935	0.00481211
Peptidyl-prolyl cis-trans isomerase C OS=Homo sapiens OX=9606 GN=PPIC PE=1 SV=1	108.2	109.233	86.1667	186.867	187.933	194.033	1.87363	0.00127454
Nucleobindin-1 OS=Homo sapiens OX=9606 GN=NUCB1 PE=1 SV=4	78.4	86.0333	79.5	134.333	152.533	142.9	1.76182	0.000266564
Zinc transporter ZIP10 OS=Homo sapiens OX=9606 GN=SLC39A10 PE=1 SV=2	129.9	112.25	119.2	203.95	222.95	201.6	1.73931	0.00047179
Disintegrin and metalloproteinase domain-containing protein 9 OS=Homo sapiens OX=9606 GN=ADAM9 PE=1 SV=1	97.5	63.3	76.7667	121.467	147.067	134.333	1.6958	0.0166937
Formylglycine-generating enzyme OS=Homo sapiens OX=9606 GN=SUMF1 PE=1 SV=3	73.9	59.8	62.7	97.3	122.2	112.5	1.69043	0.00475627
Galectin-3-binding protein OS=Homo sapiens OX=9606 GN=LGALS3BP PE=1 SV=1	66.6333	59.3333	48.7667	91.1333	98.6	103.767	1.6797	0.00597442
DnaJ homolog subfamily B member 11 OS=Homo sapiens OX=9606 GN=DNAJB11 PE=1 SV=1	93.8667	104.9	89.2333	148.667	176.4	157.867	1.67685	0.00172205
Clusterin OS=Homo sapiens OX=9606 GN=CLU PE=1 SV=1	119.933	119.467	87.9333	161.767	187.7	190.333	1.64908	0.0116337
Tumor-associated calcium signal transducer 2 OS=Homo sapiens OX=9606 GN=TACSTD2 PE=1 SV=3	88.2	88.1	94.0667	134.933	136.167	173.733	1.6453	0.00455542
Golgi membrane protein 1 OS=Homo sapiens OX=9606 GN=GOLM1 PE=1 SV=1	68.3667	57.4667	56.4333	95.6667	90.2	113.633	1.6432	0.00583525
Peptidyl-prolyl cis-trans isomerase B OS=Homo sapiens OX=9606 GN=PPIB PE=1 SV=2	71.5667	79.5	61.8333	101.033	120.933	127.033	1.63927	0.00798588
Histone-lysine N-methyltransferase 2C OS=Homo sapiens OX=9606 GN=KMT2C PE=1 SV=3	107.6	89.3	79.7	135.4	132.5	172.7	1.59291	0.0187691
Intercellular adhesion molecule 1 OS=Homo sapiens OX=9606 GN=ICAM1 PE=1 SV=2	47.1667	48.4333	56.3333	81.4667	83.9667	74.0667	1.57635	0.00241882
Palmitoleoyl-protein carboxylesterase NOTUM OS=Homo sapiens OX=9606 GN=NOTUM PE=1 SV=2	26.1667	23.5	34.7667	42.5	41.5	48.3	1.56692	0.0216174
Protein ERGIC-53 OS=Homo sapiens OX=9606 GN=LMAN1 PE=1 SV=2	89.25	80.3	75.2	129.6	127.1	126.5	1.56568	0.000867198
Ganglioside GM2 activator OS=Homo sapiens OX=9606 GN=GM2A PE=1 SV=4	84.6	85.5	82.95	134.2	135.75	121.2	1.54574	0.000304734
Multifunctional procollagen lysine hydroxylase and glycosyltransferase LH3 OS=Homo sapiens OX=9606 GN=PLOD3 PE=1 SV=1	82.5333	83.7333	74.6667	116.533	120.433	134.367	1.54123	0.00153399
Beta-hexosaminidase subunit beta OS=Homo sapiens OX=9606 GN=HEXB PE=1 SV=3	72.9	78.2	94.65	152.65	107.7	115.15	1.52798	0.0341184
E3 ubiquitin-protein ligase TRIM23 OS=Homo sapiens OX=9606 GN=TRIM23 PE=1 SV=1	74.5	75.45	77.4	143.6	100.3	102.55	1.52386	0.0250554
Palmitoyl-protein thioesterase 1 OS=Homo sapiens OX=9606 GN=PPT1 PE=1 SV=1	84.2	94.1	78.4	123.367	140.133	127.2	1.52201	0.00300975
Adhesion G-protein coupled receptor G6 OS=Homo sapiens OX=9606 GN=ADGRG6 PE=1 SV=3	106.633	100	105.867	171.033	147.833	155.6	1.51829	0.000919267
Laminin subunit beta-3 OS=Homo sapiens OX=9606 GN=LAMB3 PE=1 SV=1	81.5	95.2333	85.0333	125.8	137	131.067	1.50465	0.00145954
Leucine-rich alpha-2-glycoprotein OS=Homo sapiens OX=9606 GN=LRG1 PE=1 SV=2	92.3	87.3	98.5	140.533	115.6	159.9	1.49598	0.017089
Aspartyl/asparaginyl beta-hydroxylase OS=Homo sapiens OX=9606 GN=ASPH PE=1 SV=3	84.4	103.2	96.7	129.9	166.1	126.5	1.48611	0.0202587
Alpha-N-acetylglucosaminidase OS=Homo sapiens OX=9606 GN=NAGLU PE=1 SV=2	103.4	85.4	105	156.5	126.2	153.6	1.48502	0.0144959
Renin receptor OS=Homo sapiens OX=9606 GN=ATP6AP2 PE=1 SV=2	76.5	81.6	64.5667	112.4	115.667	101.9	1.48189	0.0076033
Kallikrein-6 OS=Homo sapiens OX=9606 GN=KLK6 PE=1 SV=1	107.867	113.533	95	157.733	167.9	139.367	1.46966	0.00721965
Neutral alpha-glucosidase AB OS=Homo sapiens OX=9606 GN=GANAB PE=1 SV=3	92.7	86.8667	79.4667	115.467	123.933	140.833	1.46789	0.00643511
Solute carrier family 2, facilitated glucose transporter member 1 OS=Homo sapiens OX=9606 GN=SLC2A1 PE=1 SV=2	85.6	81.8333	78.1333	109.033	108.9	142.1	1.46613	0.0152953
Protocadherin-1 OS=Homo sapiens OX=9606 GN=PCDH1 PE=1 SV=2	92.9667	102.867	94.3667	144.767	143.433	136.233	1.46255	0.000490305
N-acetyllactosaminide beta-1,3-N-acetylglucosaminyltransferase 3 OS=Homo sapiens OX=9606 GN=B3GNT3 PE=1 SV=2	85.55	92.95	66	112.2	121.15	121.15	1.4499	0.0230151
Laminin subunit gamma-2 OS=Homo sapiens OX=9606 GN=LAMC2 PE=1 SV=2	109.733	118.267	84.8667	139.833	151.6	158.867	1.43927	0.0254441
45 kDa calcium-binding protein OS=Homo sapiens OX=9606 GN=SDF4 PE=1 SV=1	107.233	109.1	97	147.333	154.633	148.4	1.43734	0.000780674
Protein FAM3C OS=Homo sapiens OX=9606 GN=FAM3C PE=1 SV=1	79.6333	77.6333	82.5667	114	130.067	100.3	1.43586	0.00986711
S-formylglutathione hydrolase OS=Homo sapiens OX=9606 GN=ESD PE=1 SV=2	65.3	94.1	85.8	108.7	117.4	125.8	1.43515	0.0342418
Cell growth regulator with EF hand domain protein 1 OS=Homo sapiens OX=9606 GN=CGREF1 PE=2 SV=3	64.75	60	70.05	99.5	89.35	90.45	1.43378	0.00301001
Desmocollin-2 OS=Homo sapiens OX=9606 GN=DSC2 PE=1 SV=1	49.85	49.85	52.55	74.05	75.1	68.45	1.42923	0.000455569
4-galactosyl-N-acetylglucosaminide 3-alpha-L-fucosyltransferase FUT6 OS=Homo sapiens OX=9606 GN=FUT6 PE=1 SV=1	41.4333	45.6667	40.3	50.7	61.5667	69	1.42282	0.0238959
Biotinidase OS=Homo sapiens OX=9606 GN=BTD PE=1 SV=2	106.567	98	108.033	157.567	139.167	147.533	1.4212	0.00172451
Procollagen-lysine,2-oxoglutarate 5-dioxygenase 1 OS=Homo sapiens OX=9606 GN=PLOD1 PE=1 SV=2	88.1667	75.4667	73.2667	109.8	110.933	115.733	1.42029	0.00403906
EH domain-binding protein 1 OS=Homo sapiens OX=9606 GN=EHBP1 PE=1 SV=3	40.6	42.5	43.4	51.9	65.4	62.3	1.41976	0.00907441
Soluble calcium-activated nucleotidase 1 OS=Homo sapiens OX=9606 GN=CANT1 PE=1 SV=1	96.7	109.767	91	133.333	151.567	137.267	1.41921	0.00647166
Beta-1,4-galactosyltransferase 1 OS=Homo sapiens OX=9606 GN=B4GALT1 PE=1 SV=5	89.6333	99.2333	99.8333	131.133	146.133	131.8	1.41693	0.00217536
Nectin-2 OS=Homo sapiens OX=9606 GN=NECTIN2 PE=1 SV=1	92.3	76.8	62.7	119.6	101.8	106.6	1.41501	0.0424062
Neuroserpin OS=Homo sapiens OX=9606 GN=SERPINI1 PE=1 SV=1	109.4	115.2	124.667	172.167	154.3	165.967	1.40991	0.00230459
Extracellular matrix protein 1 OS=Homo sapiens OX=9606 GN=ECM1 PE=1 SV=2	101.7	117.933	87.1333	145.067	147.5	138.433	1.40498	0.0177882
Lysosomal protective protein OS=Homo sapiens OX=9606 GN=CTSA PE=1 SV=2	86.2	93.5	73.9	125.8	116.3	114.1	1.40457	0.0102608
Plasminogen activator inhibitor 1 OS=Homo sapiens OX=9606 GN=SERPINE1 PE=1 SV=1	98.65	95.9	96.7	140.3	134.8	132.3	1.3988	6.35905e-05
N-acetylgalactosaminyltransferase 7 OS=Homo sapiens OX=9606 GN=GALNT7 PE=1 SV=1	104	102.65	111.25	152.95	143.1	148.55	1.39855	0.000439311
Dystroglycan OS=Homo sapiens OX=9606 GN=DAG1 PE=1 SV=2	78.2	79.9333	76.5	105.833	119.3	102.667	1.39707	0.00220378
Chitinase-3-like protein 1 OS=Homo sapiens OX=9606 GN=CHI3L1 PE=1 SV=2	123.033	132.467	107.367	151.267	166.333	188.7	1.39528	0.0200087
Cation-independent mannose-6-phosphate receptor OS=Homo sapiens OX=9606 GN=IGF2R PE=1 SV=3	64.85	74.7	81.5	118.65	86.55	102.2	1.39064	0.0446576
4F2 cell-surface antigen heavy chain OS=Homo sapiens OX=9606 GN=SLC3A2 PE=1 SV=3	69.8	60.3667	70.9333	93.3667	92	94	1.38919	0.0030446
Gamma-glutamyl hydrolase OS=Homo sapiens OX=9606 GN=GGH PE=1 SV=2	135.7	112.433	95.1667	152.767	153.667	167.7	1.3811	0.035798
Thrombospondin-1 OS=Homo sapiens OX=9606 GN=THBS1 PE=1 SV=2	142.033	113.467	96.7667	156.267	154.267	175.133	1.37869	0.0486106
Transforming growth factor-beta-induced protein ig-h3 OS=Homo sapiens OX=9606 GN=TGFBI PE=1 SV=1	166.667	144.833	120.7	185.267	187.133	220.033	1.37074	0.0419885
Cadherin-1 OS=Homo sapiens OX=9606 GN=CDH1 PE=1 SV=3	118.867	127.7	92.0333	151.2	156.933	154.933	1.36759	0.0321248
Sodium/potassium-transporting ATPase subunit beta-3 OS=Homo sapiens OX=9606 GN=ATP1B3 PE=1 SV=1	70.4	72.6	74.5	97.3	100.2	92	1.33103	0.000672263
Vesicular integral-membrane protein VIP36 OS=Homo sapiens OX=9606 GN=LMAN2 PE=1 SV=1	135.767	133.8	110.867	163.767	186.633	155.633	1.33015	0.0277741
Plasma alpha-L-fucosidase OS=Homo sapiens OX=9606 GN=FUCA2 PE=1 SV=2	62.8	80.05	76.15	91.6	102.15	95.4	1.32032	0.024805
Kunitz-type protease inhibitor 1 OS=Homo sapiens OX=9606 GN=SPINT1 PE=1 SV=2	97.7	107.833	99.3	139.233	134.1	128.233	1.31733	0.00204815
Thioredoxin OS=Homo sapiens OX=9606 GN=TXN PE=1 SV=3	70.0333	57.9333	73.2667	86.6	89.9333	86.4	1.30661	0.0203798
Zinc finger protein 384 OS=Homo sapiens OX=9606 GN=ZNF384 PE=1 SV=2	53.7	50.5	45	63.8	66.8	64	1.30429	0.00762301
Mannosyl-oligosaccharide 1,2-alpha-mannosidase IA OS=Homo sapiens OX=9606 GN=MAN1A1 PE=1 SV=3	88.8333	73.3333	79	103.167	96.5333	114.733	1.3038	0.0240422
Lipolysis-stimulated lipoprotein receptor OS=Homo sapiens OX=9606 GN=LSR PE=1 SV=4	109.5	111.933	92.0667	122.967	139.3	141.367	1.28751	0.0285882
Neogenin OS=Homo sapiens OX=9606 GN=NEO1 PE=1 SV=2	41.15	41.45	46.9	56.4	54	56.1	1.28571	0.00476489
Endoplasmic reticulum chaperone BiP OS=Homo sapiens OX=9606 GN=HSPA5 PE=1 SV=2	63.4	62.1333	59.8667	73.4667	82.5667	81.6333	1.28191	0.00373966
Junctional adhesion molecule A OS=Homo sapiens OX=9606 GN=F11R PE=1 SV=1	103.85	103.5	82.65	122.4	122.35	125.8	1.27776	0.0301529
Sodium/potassium-transporting ATPase subunit beta-1 OS=Homo sapiens OX=9606 GN=ATP1B1 PE=1 SV=1	92.5	94.9	83.6	110.5	116.5	117.4	1.27085	0.0050477
Guanine nucleotide-binding protein subunit beta-4 OS=Homo sapiens OX=9606 GN=GNB4 PE=1 SV=3	87.6667	88.2333	70	100.967	106.633	104.233	1.26813	0.0353605
CD2-associated protein OS=Homo sapiens OX=9606 GN=CD2AP PE=1 SV=1	108.9	104.4	110	127.3	148.6	132.8	1.26415	0.00891547
Protein disulfide-isomerase OS=Homo sapiens OX=9606 GN=P4HB PE=1 SV=3	61.1	66.8	67.3667	80.7667	81.4333	82.9667	1.25555	0.00209075
Ras-related protein Ral-A OS=Homo sapiens OX=9606 GN=RALA PE=1 SV=1	83.1	104.15	82.25	114.3	112.35	110.55	1.25121	0.0413967
Bone morphogenetic protein 4 OS=Homo sapiens OX=9606 GN=BMP4 PE=1 SV=1	128.033	125.267	119.233	147.067	164.333	145.433	1.22629	0.0102012
Ras-related protein Rab-35 OS=Homo sapiens OX=9606 GN=RAB35 PE=1 SV=1	85.85	94.7	91.85	112.1	108.35	113.15	1.22467	0.00308536
Endoplasmin OS=Homo sapiens OX=9606 GN=HSP90B1 PE=1 SV=1	65.5667	62.1	61.5667	71.9333	77.7333	81.4	1.22107	0.00841767
Galactose-3-O-sulfotransferase 2 OS=Homo sapiens OX=9606 GN=GAL3ST2 PE=1 SV=2	104.5	103.8	98	117.4	123.9	131.7	1.21776	0.00728487
Reticulocalbin-1 OS=Homo sapiens OX=9606 GN=RCN1 PE=1 SV=1	90.55	106.5	87.15	112.1	117.2	115.3	1.21253	0.0353185
Integrin alpha-6 OS=Homo sapiens OX=9606 GN=ITGA6 PE=1 SV=5	105.7	121.967	118.333	142.433	137.6	138.633	1.21002	0.0127014
Calreticulin OS=Homo sapiens OX=9606 GN=CALR PE=1 SV=1	90.2	95.5667	83	103.367	111.467	109.9	1.20824	0.0155058
Importin-7 OS=Homo sapiens OX=9606 GN=IPO7 PE=1 SV=1	115.9	110.067	94.2	126.667	125.633	133.067	1.20364	0.0435684
Aspartate aminotransferase, cytoplasmic OS=Homo sapiens OX=9606 GN=GOT1 PE=1 SV=3	65.8	72.7667	77.8	80.0667	87.9	89.3333	1.18919	0.0426258
Tubulin-specific chaperone A OS=Homo sapiens OX=9606 GN=TBCA PE=1 SV=3	73.5	74.5	70.3	83.3	88.3	87.7	1.18781	0.00248192
Histone H2A.V OS=Homo sapiens OX=9606 GN=H2AZ2 PE=1 SV=3	58.8	59.3	64.8	74.2	67.4	75.2	1.18535	0.0216083
Protein disulfide-isomerase A6 OS=Homo sapiens OX=9606 GN=PDIA6 PE=1 SV=1	69.9667	69.8333	70.2667	85.7667	82.5	80.1333	1.18248	0.00106901
Proto-oncogene tyrosine-protein kinase Src OS=Homo sapiens OX=9606 GN=SRC PE=1 SV=3	85.3	86	77.65	103.7	90.25	100.3	1.18196	0.0351297
Exostosin-like 2 OS=Homo sapiens OX=9606 GN=EXTL2 PE=1 SV=1	92	87.1	90.9	108.1	109.6	101.2	1.18111	0.00500425
Rac GTPase-activating protein 1 OS=Homo sapiens OX=9606 GN=RACGAP1 PE=1 SV=1	63.9333	66.6333	60.1	74.1333	79.0333	71.8667	1.18024	0.0155631
Semaphorin-3B OS=Homo sapiens OX=9606 GN=SEMA3B PE=1 SV=1	60.5667	61.9333	68.3	72.8	74.8	76.8333	1.17628	0.0150746
Alpha-mannosidase 2 OS=Homo sapiens OX=9606 GN=MAN2A1 PE=1 SV=2	74.4	71.7	84.4333	88.1333	90.6	92.1	1.17481	0.0330253
Receptor-type tyrosine-protein phosphatase F OS=Homo sapiens OX=9606 GN=PTPRF PE=1 SV=2	119.133	119.967	121.3	144.267	134.667	138	1.15686	0.00221795
Integrin beta-4 OS=Homo sapiens OX=9606 GN=ITGB4 PE=1 SV=5	125.467	120.933	111.2	140.933	132.967	135.4	1.14457	0.0265141
Basigin OS=Homo sapiens OX=9606 GN=BSG PE=1 SV=2	131.867	124.1	118.067	140.867	138.367	146.933	1.13938	0.0230507
Protein-L-isoaspartate(D-aspartate) O-methyltransferase OS=Homo sapiens OX=9606 GN=PCMT1 PE=1 SV=4	68.3333	73.8	70.3667	79.2333	85.0667	75.6667	1.12925	0.0413593
Transforming growth factor beta receptor type 3 OS=Homo sapiens OX=9606 GN=TGFBR3 PE=1 SV=3	65.9667	65.8333	72.1333	78.3333	74.7	76.1	1.12357	0.0240863
Kinesin-like protein KIF23 OS=Homo sapiens OX=9606 GN=KIF23 PE=1 SV=3	67.2667	67.1333	65.7667	74.9667	73.5333	75.0667	1.1169	0.000354536
Transforming growth factor beta-2 proprotein OS=Homo sapiens OX=9606 GN=TGFB2 PE=1 SV=1	213.567	232.7	162.933	101.7	112.267	106.667	0.526319	0.00473422
Heterogeneous nuclear ribonucleoproteins A2/B1 OS=Homo sapiens OX=9606 GN=HNRNPA2B1 PE=1 SV=2	149.633	146.467	101.2	88.3	73.4667	58.8667	0.555332	0.0274326
Syndecan-1 OS=Homo sapiens OX=9606 GN=SDC1 PE=1 SV=3	150.967	153.033	111.1	76.1	95.3667	69.7	0.580985	0.0181141
Serine/arginine-rich splicing factor 6 OS=Homo sapiens OX=9606 GN=SRSF6 PE=1 SV=2	170.8	136	154.3	114.6	87.3	75	0.60052	0.0206246
Syndecan-4 OS=Homo sapiens OX=9606 GN=SDC4 PE=1 SV=2	143.533	146.467	115.467	85.8	86.9	75.6667	0.612545	0.0052358
26S proteasome regulatory subunit 6A OS=Homo sapiens OX=9606 GN=PSMC3 PE=1 SV=3	125.9	137.25	111	82.55	85.45	79.1	0.66043	0.00328552
COP9 signalosome complex subunit 2 OS=Homo sapiens OX=9606 GN=COPS2 PE=1 SV=1	95.6	90.3	115.7	75	59.2	68.4	0.671751	0.0175489
DNA replication licensing factor MCM4 OS=Homo sapiens OX=9606 GN=MCM4 PE=1 SV=5	117.5	126.5	120.4	93.9	76.3	82.8	0.694292	0.00457171
Proprotein convertase subtilisin/kexin type 6 OS=Homo sapiens OX=9606 GN=PCSK6 PE=1 SV=1	127	119.7	120.9	93.4667	83.9	81.8	0.705024	0.0014334
Glutamine--fructose-6-phosphate aminotransferase [isomerizing] 1 OS=Homo sapiens OX=9606 GN=GFPT1 PE=1 SV=3	107.067	120.467	150.767	88.6667	92.8667	87.9	0.712221	0.0318168
Transcription intermediary factor 1-beta OS=Homo sapiens OX=9606 GN=TRIM28 PE=1 SV=5	131.55	143.85	121.5	103.35	98.9	80.7	0.7129	0.019484
Polypyrimidine tract-binding protein 1 OS=Homo sapiens OX=9606 GN=PTBP1 PE=1 SV=1	107.667	107.5	84.8333	74.7333	71.1667	68.9667	0.716222	0.0164686
Pyridoxal kinase OS=Homo sapiens OX=9606 GN=PDXK PE=1 SV=1	78.9	91.1667	101.767	72.4	63.6667	59.8333	0.720662	0.0246215
26S proteasome non-ATPase regulatory subunit 3 OS=Homo sapiens OX=9606 GN=PSMD3 PE=1 SV=2	106.65	114.25	111	77.6	75.4	88.25	0.726876	0.00358198
Tubulin beta chain OS=Homo sapiens OX=9606 GN=TUBB PE=1 SV=2	120.333	133.033	96.0667	76.8	91.2667	87.6667	0.731852	0.0491389
Heterogeneous nuclear ribonucleoprotein H OS=Homo sapiens OX=9606 GN=HNRNPH1 PE=1 SV=4	122.267	131.7	105.633	92.8	90.5	79.9	0.731924	0.0176281
Fibroblast growth factor-binding protein 1 OS=Homo sapiens OX=9606 GN=FGFBP1 PE=1 SV=1	187.4	208.667	172.833	140.633	144.5	133.967	0.736685	0.00675926
RuvB-like 2 OS=Homo sapiens OX=9606 GN=RUVBL2 PE=1 SV=3	98.1333	90.4333	96.7333	80.4667	66.1667	63.8667	0.73782	0.0154178
Bifunctional purine biosynthesis protein ATIC OS=Homo sapiens OX=9606 GN=ATIC PE=1 SV=3	115.067	116.467	95.3	83.2333	86.4333	74.2333	0.746252	0.0216014
RuvB-like 1 OS=Homo sapiens OX=9606 GN=RUVBL1 PE=1 SV=1	95.3	95.2333	89.6333	75.9	64.9333	71.3333	0.757287	0.00490876
Tubulin alpha-1A chain OS=Homo sapiens OX=9606 GN=TUBA1A PE=1 SV=1	124.467	113.633	96.7	78.5	86.8333	88.2333	0.757368	0.0292584
Nucleosome assembly protein 1-like 1 OS=Homo sapiens OX=9606 GN=NAP1L1 PE=1 SV=1	117.6	130.567	123.6	105.6	97.2	81.1333	0.763741	0.0302299
Laminin subunit alpha-3 OS=Homo sapiens OX=9606 GN=LAMA3 PE=1 SV=2	125.167	118.233	126.433	94.5667	94.7333	94.9	0.768454	0.000229801
Eukaryotic translation initiation factor 3 subunit C OS=Homo sapiens OX=9606 GN=EIF3C PE=1 SV=1	108.45	100.5	99.35	80.15	77.55	81.2	0.774895	0.00115898
Methanethiol oxidase OS=Homo sapiens OX=9606 GN=SELENBP1 PE=1 SV=2	105.9	116.4	104.767	84.9333	84.5333	84.7333	0.777212	0.00169522
Polyadenylate-binding protein 1 OS=Homo sapiens OX=9606 GN=PABPC1 PE=1 SV=2	120.233	113.333	100.767	86.8	89.2333	84.0333	0.777866	0.0104462
Cullin-3 OS=Homo sapiens OX=9606 GN=CUL3 PE=1 SV=2	93.95	84.25	86.7	71.25	70.6	64.4	0.778596	0.00549435
Neuroblast differentiation-associated protein AHNAK OS=Homo sapiens OX=9606 GN=AHNAK PE=1 SV=2	163.15	145.9	140.35	128.7	117.3	108.2	0.788162	0.0240917
Actin, alpha skeletal muscle OS=Homo sapiens OX=9606 GN=ACTA1 PE=1 SV=1	127.933	112.733	105.267	90.4333	92.4667	89.9	0.788591	0.0153933
CD81 antigen OS=Homo sapiens OX=9606 GN=CD81 PE=1 SV=1	157.667	124.3	150.2	113.7	114	113.4	0.789279	0.0332018
Nuclear autoantigenic sperm protein OS=Homo sapiens OX=9606 GN=NASP PE=1 SV=2	100.067	115.767	107.367	96.4	81.1333	81.2667	0.800743	0.0344701
Ribonucleoside-diphosphate reductase large subunit OS=Homo sapiens OX=9606 GN=RRM1 PE=1 SV=1	104.633	90.9	98.8333	71.9333	80.2667	84.2333	0.803193	0.0240166
Tubulin beta-4B chain OS=Homo sapiens OX=9606 GN=TUBB4B PE=1 SV=1	121.1	127.9	104	94.7667	93.1333	96.0333	0.804344	0.0266995
Heterogeneous nuclear ribonucleoprotein U OS=Homo sapiens OX=9606 GN=HNRNPU PE=1 SV=6	79.0333	74.4333	68.4	53.3333	59.1	66.4667	0.80634	0.0461022
60S ribosomal protein L10a OS=Homo sapiens OX=9606 GN=RPL10A PE=1 SV=2	93.7	95.3333	97.5667	75.7	80.4333	77.2	0.814143	0.000649597
Histone-binding protein RBBP4 OS=Homo sapiens OX=9606 GN=RBBP4 PE=1 SV=3	99.6333	107.633	99.4	85.7333	78.4333	88.7	0.824565	0.0126725
Serine/arginine-rich splicing factor 1 OS=Homo sapiens OX=9606 GN=SRSF1 PE=1 SV=2	96.2	102.3	84.6667	81.6	78.3	73.7	0.824956	0.0393278
X-ray repair cross-complementing protein 5 OS=Homo sapiens OX=9606 GN=XRCC5 PE=1 SV=3	107.567	101.4	92.3333	80.8333	80.5	88.2	0.828189	0.0248342
Calcium/calmodulin-dependent protein kinase type II subunit delta OS=Homo sapiens OX=9606 GN=CAMK2D PE=1 SV=3	107.4	115.533	107.8	90.1667	87.9667	99.0333	0.838037	0.0147632
Adenylyl cyclase-associated protein 1 OS=Homo sapiens OX=9606 GN=CAP1 PE=1 SV=5	103.133	98.5667	99	80.2	80.4667	92.4333	0.841703	0.0235528
FACT complex subunit SSRP1 OS=Homo sapiens OX=9606 GN=SSRP1 PE=1 SV=1	78.4	83.8	73.4	66.9	68.1	64.8	0.848048	0.0161663
116 kDa U5 small nuclear ribonucleoprotein component OS=Homo sapiens OX=9606 GN=EFTUD2 PE=1 SV=1	81.6667	84.4333	84.7667	75.0667	75.4	64	0.854903	0.044596
26S proteasome non-ATPase regulatory subunit 11 OS=Homo sapiens OX=9606 GN=PSMD11 PE=1 SV=3	102.9	111.6	107.9	95.1	96	85.4	0.85763	0.0252225
Latent-transforming growth factor beta-binding protein 1 OS=Homo sapiens OX=9606 GN=LTBP1 PE=1 SV=4	137.5	129.55	131	118.15	118.4	110.8	0.872629	0.00866509
Myosin-9 OS=Homo sapiens OX=9606 GN=MYH9 PE=1 SV=4	95.0667	88.2667	89.0667	80.9333	78.8333	85.8	0.901493	0.0387663
Heat shock 70 kDa protein 4 OS=Homo sapiens OX=9606 GN=HSPA4 PE=1 SV=4	99.7667	98.9	96	89.1	84.9333	92	0.902828	0.0168174
Ubiquitin-like modifier-activating enzyme 1 OS=Homo sapiens OX=9606 GN=UBA1 PE=1 SV=3	71.3667	71.8	74.6	69.2667	69.0667	69.5667	0.954692	0.0301687

## Sheet: Legend
	Proteins (determined from mass spectromic peptide analysis) in the supernatant of non-targeted control (NTC) or TXNIP knock out (TKO) DLD1 cells; technical triplicate.
