# Supplementary material for: The MondoA-dependent TXNIP/GDF15 axis predicts oxaliplatin response in colorectal adenocarcinomas
Source: EMBO Mol Med. 2024 Aug 5;16(9):7. doi: 10.1038/s44321-024-00105-2 (PMC11393413; doi:10.1038/s44321-024-00105-2)
Supplement: Supplementary file 9 — Source data Fig. 1 [file 44321_2024_105_MOESM9_ESM.zip]

Archive with 40 entries (31 files):
- Figure 1/
- __MACOSX/._Figure 1
- Figure 1/Figure 1H/
- __MACOSX/Figure 1/._Figure 1H
- Figure 1/Figure 1F/
- __MACOSX/Figure 1/._Figure 1F
- Figure 1/Figure 1A/
- __MACOSX/Figure 1/._Figure 1A
- Figure 1/Figure 1G/
- __MACOSX/Figure 1/._Figure 1G
- Figure 1/.DS_Store
- __MACOSX/Figure 1/._.DS_Store
- Figure 1/Figure 1B/
- __MACOSX/Figure 1/._Figure 1B
- Figure 1/Figure 1E/
- __MACOSX/Figure 1/._Figure 1E
- Figure 1/Figure 1D/
- __MACOSX/Figure 1/._Figure 1D
- Figure 1/Figure 1C/
- __MACOSX/Figure 1/._Figure 1C
- Figure 1/Figure 1H/Figure 1H.xlsx
- __MACOSX/Figure 1/Figure 1H/._Figure 1H.xlsx
- Figure 1/Figure 1F/Figure 1F.pdf
- __MACOSX/Figure 1/Figure 1F/._Figure 1F.pdf
- Figure 1/Figure 1A/~$ Microsoft Word ╓╛╓┤┬╡┬╡.docx
- __MACOSX/Figure 1/Figure 1A/._~$ Microsoft Word ╓╛╓┤┬╡┬╡.docx
- Figure 1/Figure 1A/~$gure 1A.docx
- __MACOSX/Figure 1/Figure 1A/._~$gure 1A.docx
- Figure 1/Figure 1A/Figure 1A.pdf
- __MACOSX/Figure 1/Figure 1A/._Figure 1A.pdf
- Figure 1/Figure 1G/Figure 1G.xlsx
- __MACOSX/Figure 1/Figure 1G/._Figure 1G.xlsx
- Figure 1/Figure 1B/Figure 1B.xlsx
- __MACOSX/Figure 1/Figure 1B/._Figure 1B.xlsx
- Figure 1/Figure 1E/Figure 1E.xlsx
- __MACOSX/Figure 1/Figure 1E/._Figure 1E.xlsx
- Figure 1/Figure 1D/Figure 1D.pdf
- __MACOSX/Figure 1/Figure 1D/._Figure 1D.pdf
- Figure 1/Figure 1C/Figure 1C.xlsx
- __MACOSX/Figure 1/Figure 1C/._Figure 1C.xlsx
