# Supplementary material for: The MondoA-dependent TXNIP/GDF15 axis predicts oxaliplatin response in colorectal adenocarcinomas
Source: EMBO Mol Med. 2024 Aug 5;16(9):7. doi: 10.1038/s44321-024-00105-2 (PMC11393413; doi:10.1038/s44321-024-00105-2)
Supplement: Supplementary file 9 — Source data Fig. 1 [file 44321_2024_105_MOESM9_ESM.zip › Figure 1/Figure 1H/Figure 1H.xlsx]

## Sheet: Sheet1
Figure 1H
	Months	TXNIP high expression	TXNIP low expression
	43	1
	79	0
	68	1
	7	1
	67	0
	67	0
	18	1
	68	0
	66	0
	69	0
	70	0
	69	0
	32	1
	86	0
	22	1
	42	1
	84	0
	72	0
	81	0
	76	0
	84	0
	70	0
	69	0
	70	0
	70	0
	39	1
	84	0
	83	0
	86	0
	81	0
	67	0
	67	0
	6	1
	85	0
	69	0
	67	0
	72	0
	8	1
	68	0
	70	0
	70	0
	68	0
	23	1
	70	0
	70	0
	70	0
	68	0
	57		1
	7		1
	67		0
	67		0
	23		1
	67		0
	19		1
	66		0
	69		0
	29		1
	69		0
	68		0
	15		1
	70		0
	67		0
	22		1
	66		0
	8		1
	66		0
	58		1
	2		1
	44		1
	53		1
	7		1
	14		1
	14		1
	70		0
	68		0
	5		1
	67		0
	56		1
	49		1
	70		0
	26		1
	17		1
	34		1
	68		0
	20		1
	66		0
	29		1
	2		1
	67		0
	24		1
	13		1
	29		1
	21		1
	7		1
