# Supplementary material for: The MondoA-dependent TXNIP/GDF15 axis predicts oxaliplatin response in colorectal adenocarcinomas
Source: EMBO Mol Med. 2024 Aug 5;16(9):7. doi: 10.1038/s44321-024-00105-2 (PMC11393413; doi:10.1038/s44321-024-00105-2)
Supplement: Supplementary file 9 — Source data Fig. 1 [file 44321_2024_105_MOESM9_ESM.zip › Figure 1/Figure 1G/Figure 1G.xlsx]

## Sheet: Sheet1
Figure 1G
	Months	TXNIP high expression	TXNIP low expression
	51	0
	42	1
	53	0
	12	0
	68	0
	22	0
	67	0
	20	0
	45	0
	67	0
	17	1
	54	0
	55	0
	67	0
	67	1
	67	0
	29	1
	66	0
	45	0
	66	0
	86	0
	41		0
	12		1
	11		1
	20		1
	21		1
	6		1
	22		1
	31		0
	28		1
	68		0
	34		0
	44		0
	22		1
	39		1
	67		0
	19		1
	9		1
	12		1
	27		0
	33		0
	26		0
