# Supplementary material for: The MondoA-dependent TXNIP/GDF15 axis predicts oxaliplatin response in colorectal adenocarcinomas
Source: EMBO Mol Med. 2024 Aug 5;16(9):7. doi: 10.1038/s44321-024-00105-2 (PMC11393413; doi:10.1038/s44321-024-00105-2)
Supplement: Supplementary file 9 — Source data Fig. 1 [file 44321_2024_105_MOESM9_ESM.zip › Figure 1/Figure 1B/Figure 1B.xlsx]

## Sheet: Sheet1
Figure 1B
	Tumor	ANT
	173	243
	198	199
	42	198
	27	208
	34	156
	69	255
	58	298
	198	254
	51	213
	114	242
	32	187
	197	248
	32	98
	132	178
	31	198
	45	276
	38	254
	36	245
	54	258
	38	233
	116	99
	188	98
	31	196
	176	187
	185	156
	108	213
	143	242
	167	195
	126	211
	147	233
	178	289
	67	212
	134	279
	48	241
	62	208
	167	271
	185	298
	179	268
	38	196
	48	283
	108	289
	62	266
