# Supplementary material for: The MondoA-dependent TXNIP/GDF15 axis predicts oxaliplatin response in colorectal adenocarcinomas
Source: EMBO Mol Med. 2024 Aug 5;16(9):7. doi: 10.1038/s44321-024-00105-2 (PMC11393413; doi:10.1038/s44321-024-00105-2)
Supplement: Supplementary file 9 — Source data Fig. 1 [file 44321_2024_105_MOESM9_ESM.zip › Figure 1/Figure 1E/Figure 1E.xlsx]

## Sheet: Sheet 1
Figure 1E
	Pre-T	Post-T
	1	5.24
	2.25	2.62
	4.13	4.62
	1.83	5.26
	1.83	4.94
	1.62	2.12
	1.42	5.26
	0.92	4.13
	0.81	6.13
	1.13	1.32
	1.83	4.13
