# Supplementary material for: The MondoA-dependent TXNIP/GDF15 axis predicts oxaliplatin response in colorectal adenocarcinomas
Source: EMBO Mol Med. 2024 Aug 5;16(9):7. doi: 10.1038/s44321-024-00105-2 (PMC11393413; doi:10.1038/s44321-024-00105-2)
Supplement: Supplementary file 9 — Source data Fig. 1 [file 44321_2024_105_MOESM9_ESM.zip › Figure 1/Figure 1C/Figure 1C.xlsx]

## Sheet: Sheet1
Figure 1C
Sample	TXNIP	Class	Patient
SMC01-N	0.47	Normal	SMC01
SMC01-T	0.23	Tumor	SMC01
SMC02-N	0.49	Normal	SMC02
SMC02-T	0.39	Tumor	SMC02
SMC03-N	0.61	Normal	SMC03
SMC03-T	0.13	Tumor	SMC03
SMC04-N	0.41	Normal	SMC04
SMC04-T	0.45	Tumor	SMC04
SMC05-N	0.49	Normal	SMC05
SMC05-T	0.24	Tumor	SMC05
SMC06-N	0.4	Normal	SMC06
SMC06-T	0.6	Tumor	SMC06
SMC07-N	0.47	Normal	SMC07
SMC07-T	0.28	Tumor	SMC07
SMC08-N	0.4	Normal	SMC08
SMC08-T	0.26	Tumor	SMC08
SMC09-N	0.65	Normal	SMC09
SMC09-T	0.41	Tumor	SMC09
SMC10-N	0.31	Normal	SMC10
SMC10-T	0.26	Tumor	SMC10
