# Supplementary material for: The MondoA-dependent TXNIP/GDF15 axis predicts oxaliplatin response in colorectal adenocarcinomas
Source: EMBO Mol Med. 2024 Aug 5;16(9):7. doi: 10.1038/s44321-024-00105-2 (PMC11393413; doi:10.1038/s44321-024-00105-2)
Supplement: Supplementary file 10 — Source data Fig. 2 [file 44321_2024_105_MOESM10_ESM.zip]

Archive with 56 entries (42 files):
- Figure 2/
- __MACOSX/._Figure 2
- Figure 2/Figure 2G/
- __MACOSX/Figure 2/._Figure 2G
- Figure 2/Figure 2I/
- __MACOSX/Figure 2/._Figure 2I
- Figure 2/Figure 2H/
- __MACOSX/Figure 2/._Figure 2H
- Figure 2/Figure 2A/
- __MACOSX/Figure 2/._Figure 2A
- Figure 2/Figure 2F/
- __MACOSX/Figure 2/._Figure 2F
- Figure 2/.DS_Store
- __MACOSX/Figure 2/._.DS_Store
- Figure 2/Figure 2C/
- __MACOSX/Figure 2/._Figure 2C
- Figure 2/Figure 2D/
- __MACOSX/Figure 2/._Figure 2D
- Figure 2/Figure 2M/
- __MACOSX/Figure 2/._Figure 2M
- Figure 2/Figure 2J/
- __MACOSX/Figure 2/._Figure 2J
- Figure 2/Figure 2K/
- __MACOSX/Figure 2/._Figure 2K
- Figure 2/Figure 2L/
- __MACOSX/Figure 2/._Figure 2L
- Figure 2/Figure 2E/
- __MACOSX/Figure 2/._Figure 2E
- Figure 2/Figure 2B/
- __MACOSX/Figure 2/._Figure 2B
- Figure 2/Figure 2G/Figure 2G.pdf
- __MACOSX/Figure 2/Figure 2G/._Figure 2G.pdf
- Figure 2/Figure 2I/Figure 2I.xlsx
- __MACOSX/Figure 2/Figure 2I/._Figure 2I.xlsx
- Figure 2/Figure 2H/Figure 2H.pdf
- __MACOSX/Figure 2/Figure 2H/._Figure 2H.pdf
- Figure 2/Figure 2A/Figure 2A.jpg
- __MACOSX/Figure 2/Figure 2A/._Figure 2A.jpg
- Figure 2/Figure 2F/Figure 2F.pdf
- __MACOSX/Figure 2/Figure 2F/._Figure 2F.pdf
- Figure 2/Figure 2C/Figure 2C.pdf
- __MACOSX/Figure 2/Figure 2C/._Figure 2C.pdf
- Figure 2/Figure 2D/Figure 2D.pdf
- __MACOSX/Figure 2/Figure 2D/._Figure 2D.pdf
- Figure 2/Figure 2M/Figure 2M.xlsx
- __MACOSX/Figure 2/Figure 2M/._Figure 2M.xlsx
- Figure 2/Figure 2J/Figure 2J.xlsx
- __MACOSX/Figure 2/Figure 2J/._Figure 2J.xlsx
- Figure 2/Figure 2K/Figure 2K.pdf
- __MACOSX/Figure 2/Figure 2K/._Figure 2K.pdf
- Figure 2/Figure 2L/Figure 2L.pdf
- __MACOSX/Figure 2/Figure 2L/._Figure 2L.pdf
- Figure 2/Figure 2E/Figure 2E.pdf
- __MACOSX/Figure 2/Figure 2E/._Figure 2E.pdf
- Figure 2/Figure 2B/Figure 2B.jpg
- __MACOSX/Figure 2/Figure 2B/._Figure 2B.jpg
