# Supplementary material for: The MondoA-dependent TXNIP/GDF15 axis predicts oxaliplatin response in colorectal adenocarcinomas
Source: EMBO Mol Med. 2024 Aug 5;16(9):7. doi: 10.1038/s44321-024-00105-2 (PMC11393413; doi:10.1038/s44321-024-00105-2)
Supplement: Supplementary file 10 — Source data Fig. 2 [file 44321_2024_105_MOESM10_ESM.zip › Figure 2/Figure 2I/Figure 2I.xlsx]

## Sheet: Sheet1
Figure 2I
Left panel
	NTC+CON	NTC+OXA	siMondoA+CON	siMondoA+OXA
	1	1.19	0.46	0.43
	1	1.09	0.41	0.46
	1	0.99	0.44	0.45
middle panel
	NTC+CON	NTC+OXA	siMondoA+CON	siMondoA+OXA
	1	12.04	0.54	1.28
	1	11.09	0.43	2.14
	1	11.51	0.53	1.61
right panel
	NTC+CON	NTC+OXA	siMondoA+CON	siMondoA+OXA
	1	7.07	0.81	0.93
	1.02	6.84	0.81	0.92
	1.01	6.82	0.73	0.86
