# Supplementary material for: The MondoA-dependent TXNIP/GDF15 axis predicts oxaliplatin response in colorectal adenocarcinomas
Source: EMBO Mol Med. 2024 Aug 5;16(9):7. doi: 10.1038/s44321-024-00105-2 (PMC11393413; doi:10.1038/s44321-024-00105-2)
Supplement: Supplementary file 10 — Source data Fig. 2 [file 44321_2024_105_MOESM10_ESM.zip › Figure 2/Figure 2M/Figure 2M.xlsx]

## Sheet: Sheet1
Figure 2M
	Ctrl	OXA	OXA+NAC
	1	6	1.8
	1.1	5.5	2
	1.3	6.3	2.3
