# Supplementary material for: The MondoA-dependent TXNIP/GDF15 axis predicts oxaliplatin response in colorectal adenocarcinomas
Source: EMBO Mol Med. 2024 Aug 5;16(9):7. doi: 10.1038/s44321-024-00105-2 (PMC11393413; doi:10.1038/s44321-024-00105-2)
Supplement: Supplementary file 10 — Source data Fig. 2 [file 44321_2024_105_MOESM10_ESM.zip › Figure 2/Figure 2J/Figure 2J.xlsx]

## Sheet: Sheet1
Figure 2J
Left panel
	NTC+CON	NTC+OXA	siMondoA+CON	siMondoA+OXA
	1	1.03	0.49	0.37
	1	1.12	0.38	0.45
	1	0.94	0.41	0.38
middle panel
	NTC+CON	NTC+OXA	siMondoA+CON	siMondoA+OXA
	1	15.34	0.45	1.57
	1	13.45	0.41	2.01
	1	16.78	0.38	2.76
right panel
	NTC+CON	NTC+OXA	siMondoA+CON	siMondoA+OXA
	1	8.56	0.58	1.85
	1	6.45	0.59	1.76
	1	7.21	0.49	1.77
