# Supplementary material for: The MondoA-dependent TXNIP/GDF15 axis predicts oxaliplatin response in colorectal adenocarcinomas
Source: EMBO Mol Med. 2024 Aug 5;16(9):7. doi: 10.1038/s44321-024-00105-2 (PMC11393413; doi:10.1038/s44321-024-00105-2)
Supplement: Supplementary file 11 — Source data Fig. 3 [file 44321_2024_105_MOESM11_ESM.zip]

Archive with 44 entries (33 files):
- Figure 3/
- __MACOSX/._Figure 3
- Figure 3/.DS_Store
- __MACOSX/Figure 3/._.DS_Store
- Figure 3/Figure 3E/
- __MACOSX/Figure 3/._Figure 3E
- Figure 3/Figure 3B/
- __MACOSX/Figure 3/._Figure 3B
- Figure 3/Figure 3C/
- __MACOSX/Figure 3/._Figure 3C
- Figure 3/Figure 3D/
- __MACOSX/Figure 3/._Figure 3D
- Figure 3/Figure 3J/
- __MACOSX/Figure 3/._Figure 3J
- Figure 3/Figure 3H/
- __MACOSX/Figure 3/._Figure 3H
- Figure 3/Figure 3A/
- __MACOSX/Figure 3/._Figure 3A
- Figure 3/Figure 3F/
- __MACOSX/Figure 3/._Figure 3F
- Figure 3/Figure 3G/
- __MACOSX/Figure 3/._Figure 3G
- Figure 3/Figure 3I/
- __MACOSX/Figure 3/._Figure 3I
- Figure 3/Figure 3E/Figure 3E.xlsx
- __MACOSX/Figure 3/Figure 3E/._Figure 3E.xlsx
- Figure 3/Figure 3B/Figure 3B.pdf
- __MACOSX/Figure 3/Figure 3B/._Figure 3B.pdf
- Figure 3/Figure 3C/Figure 3C.pdf
- __MACOSX/Figure 3/Figure 3C/._Figure 3C.pdf
- Figure 3/Figure 3D/Figure 3D.pdf
- __MACOSX/Figure 3/Figure 3D/._Figure 3D.pdf
- Figure 3/Figure 3J/Figure 3H.pdf
- __MACOSX/Figure 3/Figure 3J/._Figure 3H.pdf
- Figure 3/Figure 3H/Figure 3H.pdf
- __MACOSX/Figure 3/Figure 3H/._Figure 3H.pdf
- Figure 3/Figure 3A/Figure 3A.tif
- __MACOSX/Figure 3/Figure 3A/._Figure 3A.tif
- Figure 3/Figure 3F/Figure 3F.xlsx
- __MACOSX/Figure 3/Figure 3F/._Figure 3F.xlsx
- Figure 3/Figure 3G/Figure 3G.xlsx
- __MACOSX/Figure 3/Figure 3G/._Figure 3G.xlsx
- Figure 3/Figure 3I/Figure 3I.pdf
- __MACOSX/Figure 3/Figure 3I/._Figure 3I.pdf
