# Supplementary material for: The MondoA-dependent TXNIP/GDF15 axis predicts oxaliplatin response in colorectal adenocarcinomas
Source: EMBO Mol Med. 2024 Aug 5;16(9):7. doi: 10.1038/s44321-024-00105-2 (PMC11393413; doi:10.1038/s44321-024-00105-2)
Supplement: Supplementary file 11 — Source data Fig. 3 [file 44321_2024_105_MOESM11_ESM.zip › Figure 3/Figure 3F/Figure 3F.xlsx]

## Sheet: Sheet1
Figure 3F
	NTC+CON	NTC+OXA	TKO+CON	TKO+OXA
	1	0.56	2.35	1.33
	1	0.28	1.68	0.82
	1	0.35	1.83	1.15
