# Supplementary material for: The MondoA-dependent TXNIP/GDF15 axis predicts oxaliplatin response in colorectal adenocarcinomas
Source: EMBO Mol Med. 2024 Aug 5;16(9):7. doi: 10.1038/s44321-024-00105-2 (PMC11393413; doi:10.1038/s44321-024-00105-2)
Supplement: Supplementary file 12 — Source data Fig. 4 [file 44321_2024_105_MOESM12_ESM.zip]

Archive with 40 entries (30 files):
- Figure 4/
- __MACOSX/._Figure 4
- Figure 4/Figure 4E/
- __MACOSX/Figure 4/._Figure 4E
- Figure 4/Figure 4B/
- __MACOSX/Figure 4/._Figure 4B
- Figure 4/Figure 4C/
- __MACOSX/Figure 4/._Figure 4C
- Figure 4/Figure 4D/
- __MACOSX/Figure 4/._Figure 4D
- Figure 4/.DS_Store
- __MACOSX/Figure 4/._.DS_Store
- Figure 4/Figure 4A/
- __MACOSX/Figure 4/._Figure 4A
- Figure 4/Figure 4F/
- __MACOSX/Figure 4/._Figure 4F
- Figure 4/Figure 4H/
- __MACOSX/Figure 4/._Figure 4H
- Figure 4/Figure 4I/
- __MACOSX/Figure 4/._Figure 4I
- Figure 4/Figure 4G/
- __MACOSX/Figure 4/._Figure 4G
- Figure 4/Figure 4E/Figure 4E.pdf
- __MACOSX/Figure 4/Figure 4E/._Figure 4E.pdf
- Figure 4/Figure 4B/Figure 4B.xlsx
- __MACOSX/Figure 4/Figure 4B/._Figure 4B.xlsx
- Figure 4/Figure 4C/Figure 4C.xlsx
- __MACOSX/Figure 4/Figure 4C/._Figure 4C.xlsx
- Figure 4/Figure 4D/Figure 4D.xlsx
- __MACOSX/Figure 4/Figure 4D/._Figure 4D.xlsx
- Figure 4/Figure 4A/Figure 4A.pdf
- __MACOSX/Figure 4/Figure 4A/._Figure 4A.pdf
- Figure 4/Figure 4F/Figure 4F.pdf
- __MACOSX/Figure 4/Figure 4F/._Figure 4F.pdf
- Figure 4/Figure 4H/Figure 4H.xlsx
- __MACOSX/Figure 4/Figure 4H/._Figure 4H.xlsx
- Figure 4/Figure 4I/Figure 4I.xlsx
- __MACOSX/Figure 4/Figure 4I/._Figure 4I.xlsx
- Figure 4/Figure 4G/Figure 4G.xlsx
- __MACOSX/Figure 4/Figure 4G/._Figure 4G.xlsx
