# Supplementary material for: The MondoA-dependent TXNIP/GDF15 axis predicts oxaliplatin response in colorectal adenocarcinomas
Source: EMBO Mol Med. 2024 Aug 5;16(9):7. doi: 10.1038/s44321-024-00105-2 (PMC11393413; doi:10.1038/s44321-024-00105-2)
Supplement: Supplementary file 12 — Source data Fig. 4 [file 44321_2024_105_MOESM12_ESM.zip › Figure 4/Figure 4B/Figure 4B.xlsx]

## Sheet: Sheet 1
Figure 4B
	tumor	ANT
	82	56
	89	95
	188	78
	287	156
	144	66
	141	88
	296	122
	91	55
	243	138
	210	145
	216	98
	54	65
	156	122
	267	134
	284	152
	148	52
	178	58
	141	75
	133	63
	221	158
	257	164
	76	97
	125	76
	98	34
	77	42
	256	122
	246	101
	201	105
	246	95
	275	132
	102	83
	219	75
	248	69
	176	84
	254	83
	99	86
	84	73
	82	43
	248	53
	264	88
	289	145
	288	142
