# Supplementary material for: The MondoA-dependent TXNIP/GDF15 axis predicts oxaliplatin response in colorectal adenocarcinomas
Source: EMBO Mol Med. 2024 Aug 5;16(9):7. doi: 10.1038/s44321-024-00105-2 (PMC11393413; doi:10.1038/s44321-024-00105-2)
Supplement: Supplementary file 12 — Source data Fig. 4 [file 44321_2024_105_MOESM12_ESM.zip › Figure 4/Figure 4C/Figure 4C.xlsx]

## Sheet: Sheet 1
Figure 4C
	TXNIP	GDF15
	173	82
	198	89
	42	188
	27	287
	34	144
	69	141
	58	296
	198	91
	51	243
	114	210
	32	216
	197	54
	32	156
	132	267
	31	284
	45	148
	38	178
	36	141
	54	133
	38	221
	116	257
	188	76
	31	125
	176	98
	185	77
	108	256
	143	246
	167	201
	126	246
	147	275
	178	102
	67	219
	134	248
	48	176
	62	254
	167	99
	185	84
	179	82
	38	248
	48	264
	108	289
	62	288
