# Supplementary material for: The MondoA-dependent TXNIP/GDF15 axis predicts oxaliplatin response in colorectal adenocarcinomas
Source: EMBO Mol Med. 2024 Aug 5;16(9):7. doi: 10.1038/s44321-024-00105-2 (PMC11393413; doi:10.1038/s44321-024-00105-2)
Supplement: Supplementary file 12 — Source data Fig. 4 [file 44321_2024_105_MOESM12_ESM.zip › Figure 4/Figure 4D/Figure 4D.xlsx]

## Sheet: Sheet 1
Figure 4D
	TXNIP	GDF15
	21.39	20.9
	22.33	20.99
	22.69	15.51
	21.82	21.16
	22.47	21.79
	23.52	16.46
	21.73	21.21
	21.43	20.9
	20.66	19.73
	23.2	17.84
	21.01	20.12
	22.62	19.46
	20.86	20.76
	21.78	21.86
	21.05	20.67
	23.02	17.6
	24.18	20.21
	22.38	17.76
	20.11	20.18
	21.99	21.77
	21.52	22.64
	21.97	22.17
	21.92	20.24
	22.45	20
	22.41	19.74
	20.11	18.53
	21.36	22.02
	21.9	21.42
	21.43	19.6
	22.72	16.79
	21.46	20.92
	22.61	21.08
	22.83	16.65
	20.79	21.43
	20	20.59
	20.53	18.54
	19.53	22.39
	21.31	22.06
	21.23	22.68
	22.04	19.02
	21.31	21.17
	21.22	21.55
	20.42	21.29
	22.23	20.72
	21.81	20.53
	19.91	19.75
	22.25	19.46
	22.19	23.25
	20.73	21.11
	22.09	20.37
	21.65	19.36
	20.47	21.15
	21.39	20.62
	22.6	21.77
	21.61	20.87
	19.99	19.99
	22.54	17.79
	21.57	21.4
	21.82	20.89
	20.64	22.08
	20.86	18.73
	19.33	20.56
	21.01	19.92
	22.29	21.44
	21.53	18.91
	21.31	17.84
	21.08	21.46
	21.74	19.59
	20.71	21.43
	20.16	22.68
	21.13	24.1
	23.1	17.34
	22.3	23.06
	20.72	19.28
	22.82	17.39
	21.47	22.53
	21.26	20.89
	21.13	19.77
	19.6	21.83
	22.75	21.79
	21.17	23.09
	21.08	21.67
	22.66	19.18
	21.25	20.69
	23.18	17.27
	21.77	20.01
	22.78	19.51
	21.13	21.74
	21.55	21.83
	21.75	19.34
	21.7	21.61
	20.5	20.85
	21.65	20.4
	21.3	19.18
	19.34	21.6
	23.05	17.14
	18.98	22.25
	23.79	19.83
	22.5	16.64
	22.24	21.54
	19.65	22.51
	19.64	23.57
	22.19	16.28
	20.51	22.93
	18.52	23.68
	22.72	17.64
	21.06	20.37
	20.24	21.01
	19.44	21.34
	21.36	18.53
	21.12	19.54
	20.97	20.89
	22.23	21.58
	23.27	18.17
	21.46	21.69
	22.11	18.99
	22.05	18.25
	19.19	21.99
	22.59	20.05
	20.43	20.99
	20.02	19.25
	19.4	20.47
	22.89	19.01
	21.43	20.44
	22.49	19.61
	20.41	19.63
	21.61	18.68
	22.8	19.97
	21.69	21.41
	20.97	20.48
	20.5	21.59
	21.33	22.63
	22.05	21.49
	20.55	21.19
	22.13	20.4
	21.48	19.92
	21.25	21.55
	19.77	21.5
	21.91	19.97
	20.29	19.82
	21.46	17.22
	20.82	23.68
	21.42	21.72
	19.33	21.51
	22.81	17.44
	21.3	21.16
	21.13	22.65
	20.52	21.89
	23.28	17.2
	20.51	20.38
	21.8	20.15
	21.18	19.2
	18.81	20.4
	22.99	17.06
	20.81	19.82
	23.54	18.64
	21.28	22.81
	20.83	20.97
	21.61	20.85
	21.94	21.22
	21.85	22.01
	19.49	20.48
	21.8	19.1
	20.76	21.24
	21.41	20.5
	23.3	17.82
	21.54	20.84
	20.65	20.88
	22.82	18.36
	22.39	18.51
	21.78	20.72
	23.09	17.09
	22.77	18.43
	21.97	20.34
	21.71	19.66
	20.55	19.86
	21.59	19.27
	20.62	19.79
	21.21	19.57
	19.9	21.63
	22.73	18.46
	23.17	16.95
	21.42	20.88
	22.29	19.06
	21.61	22.98
	21.09	19.18
	22.79	18.2
	21.89	20.3
	21.16	20.15
	22.98	17.71
	22.1	21.15
	22.56	20.43
	20.67	21.03
	21.58	20.52
	22.3	22.66
	21.42	21.05
	22.49	19.95
	21.68	21.28
	21.42	21.71
	21.82	20.68
	20.72	21.65
	20.43	21.39
	21.49	20.14
	21.89	20.69
	20.58	21.66
	20.51	20.24
	21.25	19.82
	20.45	20.53
	18.63	21.08
	21.96	21.11
	21.86	19.71
	21.2	21.17
	21.03	19.78
	21.03	21.72
	22.82	18.95
	21.07	22.2
	20.95	16.82
	20.81	20.59
	20.64	23.03
	20.45	20.03
	21.38	22.32
	18.52	20.94
	20.37	19.55
	22.06	18.92
	21.17	20.38
	20.55	21.54
	23.05	17.62
	22.02	19.56
	19.6	21.03
	21.67	21.04
	20.87	23.83
	20.65	20.83
	20.11	22.35
	21.47	21.35
	20.87	20.41
	20.26	20.79
	21.34	20.59
	22.46	21.51
	22.46	19.73
	19.72	21.32
	20.9	19.56
	20.86	21.75
	19.86	20.94
	21.35	20.9
	21.36	22.66
	21.29	21.88
	20.58	21.52
	21.05	21.15
	21.07	19.92
	20.17	20.52
	21.32	18.66
	21.17	20.09
	20.56	21.47
	19.27	21.76
	22.29	21.49
