# Supplementary material for: The MondoA-dependent TXNIP/GDF15 axis predicts oxaliplatin response in colorectal adenocarcinomas
Source: EMBO Mol Med. 2024 Aug 5;16(9):7. doi: 10.1038/s44321-024-00105-2 (PMC11393413; doi:10.1038/s44321-024-00105-2)
Supplement: Supplementary file 12 — Source data Fig. 4 [file 44321_2024_105_MOESM12_ESM.zip › Figure 4/Figure 4H/Figure 4H.xlsx]

## Sheet: Sheet 1
Figure 4H
	Months	TXNIP high expression	TXNIP low expression
	12	1
	21	1
	6	1
	12	0
	22	1
	22	0
	28	1
	39	1
	67	0
	17	1
	54	0
	55	0
	67	0
	67	1
	19	1
	29	1
	12	1
	27	0
	33	0
	86	0
	26	0
	51		0
	42		1
	41		0
	11		1
	20		1
	53		0
	68		0
	31		0
	68		0
	34		0
	44		0
	22		1
	67		0
	20		0
	67		0
	45		0
	67		0
	9		1
	66		0
	45		0
	66		0
