# Supplementary material for: The MondoA-dependent TXNIP/GDF15 axis predicts oxaliplatin response in colorectal adenocarcinomas
Source: EMBO Mol Med. 2024 Aug 5;16(9):7. doi: 10.1038/s44321-024-00105-2 (PMC11393413; doi:10.1038/s44321-024-00105-2)
Supplement: Supplementary file 12 — Source data Fig. 4 [file 44321_2024_105_MOESM12_ESM.zip › Figure 4/Figure 4I/Figure 4I.xlsx]

## Sheet: Sheet 1
Figure 4I
	Months	GDF15 high expression	GDF15 low expression
	42	1
	68	0
	57	1
	22	1
	66	0
	34	1
	69	0
	23	1
	15	1
	58	1
	7	1
	8	1
	70	0
	67	0
	67	0
	66	0
	14	1
	67	0
	20	1
	19	1
	17	1
	69	0
	2	1
	68	0
	29	1
	68	0
	56	1
	76	0
	2	1
	7	1
	29	1
	69	0
	29	1
	53	1
	84	0
	24	1
	5	1
	67	0
	13	1
	26	1
	21	1
	32	1
	81	0
	14	1
	67	0
	66	0
	67	0
	81		0
	70		0
	8		1
	6		1
	68		1
	67		0
	68		0
	72		0
	85		0
	66		0
	67		0
	43		1
	79		0
	67		0
	70		0
	70		0
	69		0
	68		0
	69		0
	7		1
	70		0
	83		0
	23		1
	86		0
	70		0
	49		1
	18		1
	67		0
	68		0
	70		0
	68		0
	86		0
	69		0
	22		1
	84		0
	70		0
	70		0
	70		0
	44		1
	84		0
	70		0
	39		1
	70		0
	67		0
	66		0
	7		1
	72		0
