# Supplementary material for: The MondoA-dependent TXNIP/GDF15 axis predicts oxaliplatin response in colorectal adenocarcinomas
Source: EMBO Mol Med. 2024 Aug 5;16(9):7. doi: 10.1038/s44321-024-00105-2 (PMC11393413; doi:10.1038/s44321-024-00105-2)
Supplement: Supplementary file 12 — Source data Fig. 4 [file 44321_2024_105_MOESM12_ESM.zip › Figure 4/Figure 4G/Figure 4G.xlsx]

## Sheet: Sheet 1
Figure 4G
	Pre-T	Post-T
	2.98	1
	0.89	3.43
	4.13	3.93
	2.63	0.83
	2.23	1.54
	2.13	1.32
	1.89	0.89
	2.72	0.99
	4.35	1.24
	4.13	4.01
	5.14	0.98
