# Supplementary material for: The MondoA-dependent TXNIP/GDF15 axis predicts oxaliplatin response in colorectal adenocarcinomas
Source: EMBO Mol Med. 2024 Aug 5;16(9):7. doi: 10.1038/s44321-024-00105-2 (PMC11393413; doi:10.1038/s44321-024-00105-2)
Supplement: Supplementary file 13 — Source data Fig. 5 [file 44321_2024_105_MOESM13_ESM.zip]

Archive with 64 entries (48 files):
- Figure 5/
- __MACOSX/._Figure 5
- Figure 5/.DS_Store
- __MACOSX/Figure 5/._.DS_Store
- Figure 5/Figure 5I/
- __MACOSX/Figure 5/._Figure 5I
- Figure 5/Figure 5N/
- __MACOSX/Figure 5/._Figure 5N
- Figure 5/Figure 5G/
- __MACOSX/Figure 5/._Figure 5G
- Figure 5/Figure 5A/
- __MACOSX/Figure 5/._Figure 5A
- Figure 5/Figure 5F/
- __MACOSX/Figure 5/._Figure 5F
- Figure 5/Figure 5O/
- __MACOSX/Figure 5/._Figure 5O
- Figure 5/Figure 5H/
- __MACOSX/Figure 5/._Figure 5H
- Figure 5/Figure 5M/
- __MACOSX/Figure 5/._Figure 5M
- Figure 5/Figure 5J/
- __MACOSX/Figure 5/._Figure 5J
- Figure 5/Figure 5C/
- __MACOSX/Figure 5/._Figure 5C
- Figure 5/Figure 5D/
- __MACOSX/Figure 5/._Figure 5D
- Figure 5/Figure 5E/
- __MACOSX/Figure 5/._Figure 5E
- Figure 5/Figure 5B/
- __MACOSX/Figure 5/._Figure 5B
- Figure 5/Figure 5K/
- __MACOSX/Figure 5/._Figure 5K
- Figure 5/Figure 5L/
- __MACOSX/Figure 5/._Figure 5L
- Figure 5/Figure 5I/Figure 5I.xlsx
- __MACOSX/Figure 5/Figure 5I/._Figure 5I.xlsx
- Figure 5/Figure 5N/Figure 5N.xlsx
- __MACOSX/Figure 5/Figure 5N/._Figure 5N.xlsx
- Figure 5/Figure 5G/Figure 5G.xlsx
- __MACOSX/Figure 5/Figure 5G/._Figure 5G.xlsx
- Figure 5/Figure 5A/Figure 5A.xlsx
- __MACOSX/Figure 5/Figure 5A/._Figure 5A.xlsx
- Figure 5/Figure 5F/Figure 5F.xlsx
- __MACOSX/Figure 5/Figure 5F/._Figure 5F.xlsx
- Figure 5/Figure 5O/Figure 5O.xlsx
- __MACOSX/Figure 5/Figure 5O/._Figure 5O.xlsx
- Figure 5/Figure 5H/Figure 5H.xlsx
- __MACOSX/Figure 5/Figure 5H/._Figure 5H.xlsx
- Figure 5/Figure 5M/Figure 5M.xlsx
- __MACOSX/Figure 5/Figure 5M/._Figure 5M.xlsx
- Figure 5/Figure 5J/Figure 5J.xlsx
- __MACOSX/Figure 5/Figure 5J/._Figure 5J.xlsx
- Figure 5/Figure 5C/Figure 5C.xlsx
- __MACOSX/Figure 5/Figure 5C/._Figure 5C.xlsx
- Figure 5/Figure 5D/Figure 5D.xlsx
- __MACOSX/Figure 5/Figure 5D/._Figure 5D.xlsx
- Figure 5/Figure 5E/Figure 5E.xlsx
- __MACOSX/Figure 5/Figure 5E/._Figure 5E.xlsx
- Figure 5/Figure 5B/Figure 5B.xlsx
- __MACOSX/Figure 5/Figure 5B/._Figure 5B.xlsx
- Figure 5/Figure 5K/Figure 5K.pdf
- __MACOSX/Figure 5/Figure 5K/._Figure 5K.pdf
- Figure 5/Figure 5L/Figure 5L.xlsx
- __MACOSX/Figure 5/Figure 5L/._Figure 5L.xlsx
