# Supplementary material for: The MondoA-dependent TXNIP/GDF15 axis predicts oxaliplatin response in colorectal adenocarcinomas
Source: EMBO Mol Med. 2024 Aug 5;16(9):7. doi: 10.1038/s44321-024-00105-2 (PMC11393413; doi:10.1038/s44321-024-00105-2)
Supplement: Supplementary file 13 — Source data Fig. 5 [file 44321_2024_105_MOESM13_ESM.zip › Figure 5/Figure 5I/Figure 5I.xlsx]

## Sheet: Sheet1
Figure 5I
	Control	GDF15
	4.38	5.5
	1.69	1.66
	7.21	8.48
	3.29	3.59
	2.04	2.26
	4.69	6.11
	2.14	3.26
	4.99	4.51
	2.35	3.21
	1.73	1.84
