# Supplementary material for: The MondoA-dependent TXNIP/GDF15 axis predicts oxaliplatin response in colorectal adenocarcinomas
Source: EMBO Mol Med. 2024 Aug 5;16(9):7. doi: 10.1038/s44321-024-00105-2 (PMC11393413; doi:10.1038/s44321-024-00105-2)
Supplement: Supplementary file 13 — Source data Fig. 5 [file 44321_2024_105_MOESM13_ESM.zip › Figure 5/Figure 5N/Figure 5N.xlsx]

## Sheet: Sheet1
Figure 5N
	Isotype		aCD48
	NTC	GDF15 (a)	NTC	GDF15 (a)
	1.02	0.97	0.99	0.92
	0.96	1.02	0.97	0.89
	1.02	0.99	1.07	0.99
	0.99	0.82	1.03	1.04
	1	0.8	1	1
	1.01	0.78	1.01	0.98
	0.99	0.89	1.03	1.05
	1.03	0.9	0.93	1.07
	0.98	0.85	1.02	1.1
