# Supplementary material for: The MondoA-dependent TXNIP/GDF15 axis predicts oxaliplatin response in colorectal adenocarcinomas
Source: EMBO Mol Med. 2024 Aug 5;16(9):7. doi: 10.1038/s44321-024-00105-2 (PMC11393413; doi:10.1038/s44321-024-00105-2)
Supplement: Supplementary file 13 — Source data Fig. 5 [file 44321_2024_105_MOESM13_ESM.zip › Figure 5/Figure 5G/Figure 5G.xlsx]

## Sheet: Sheet1
Figure 5G
	NTC	GDF15 (a)
	1.02	0.86
	0.98	0.92
	0.98	0.99
	1.02	0.99
	1.05	0.84
	0.95	0.9
