# Supplementary material for: The MondoA-dependent TXNIP/GDF15 axis predicts oxaliplatin response in colorectal adenocarcinomas
Source: EMBO Mol Med. 2024 Aug 5;16(9):7. doi: 10.1038/s44321-024-00105-2 (PMC11393413; doi:10.1038/s44321-024-00105-2)
Supplement: Supplementary file 13 — Source data Fig. 5 [file 44321_2024_105_MOESM13_ESM.zip › Figure 5/Figure 5A/Figure 5A.xlsx]

## Sheet: Sheet1
Figure 5A
	NTC	GDF15 (a)
	2.13	1.78
	3.45	2.56
	2.58	1.96
	4.05	2.94
	3.03	2.49
	2.95	2.74
	3.02	2.11
	3.41	2.83
	5.68	4.37
	3.28	3.11
