# Supplementary material for: The MondoA-dependent TXNIP/GDF15 axis predicts oxaliplatin response in colorectal adenocarcinomas
Source: EMBO Mol Med. 2024 Aug 5;16(9):7. doi: 10.1038/s44321-024-00105-2 (PMC11393413; doi:10.1038/s44321-024-00105-2)
Supplement: Supplementary file 13 — Source data Fig. 5 [file 44321_2024_105_MOESM13_ESM.zip › Figure 5/Figure 5F/Figure 5F.xlsx]

## Sheet: Sheet1
Figure 5F
	NTC	GKO	TKO	GTKO
	100	83.65	85.28	99.16
	100	99.39	87.84	93.29
	100	109.08	79.16	99.77
	100	105.55	88.74	100
	100	109.13	95.61	106.64
	100	102.68	80.29	99.81
