# Supplementary material for: The MondoA-dependent TXNIP/GDF15 axis predicts oxaliplatin response in colorectal adenocarcinomas
Source: EMBO Mol Med. 2024 Aug 5;16(9):7. doi: 10.1038/s44321-024-00105-2 (PMC11393413; doi:10.1038/s44321-024-00105-2)
Supplement: Supplementary file 13 — Source data Fig. 5 [file 44321_2024_105_MOESM13_ESM.zip › Figure 5/Figure 5M/Figure 5M.xlsx]

## Sheet: Sheet1
Figure 5M
	Low	High
	72	98
	11	77
	19	35
	16	73
	48	52
	32	30
	21	36
	27	21
	12	65
	14	35
	39	36
	48	64
	38	39
	22	39
	52	75
	43	163
