# Supplementary material for: The MondoA-dependent TXNIP/GDF15 axis predicts oxaliplatin response in colorectal adenocarcinomas
Source: EMBO Mol Med. 2024 Aug 5;16(9):7. doi: 10.1038/s44321-024-00105-2 (PMC11393413; doi:10.1038/s44321-024-00105-2)
Supplement: Supplementary file 13 — Source data Fig. 5 [file 44321_2024_105_MOESM13_ESM.zip › Figure 5/Figure 5J/Figure 5J.xlsx]

## Sheet: Sheet1
Figure 5J
	Media	TGFβ1
	4.69	9.96
	2.14	5.62
	4.99	9.37
	2.35	6.16
	1.73	4.8
