# Supplementary material for: The MondoA-dependent TXNIP/GDF15 axis predicts oxaliplatin response in colorectal adenocarcinomas
Source: EMBO Mol Med. 2024 Aug 5;16(9):7. doi: 10.1038/s44321-024-00105-2 (PMC11393413; doi:10.1038/s44321-024-00105-2)
Supplement: Supplementary file 13 — Source data Fig. 5 [file 44321_2024_105_MOESM13_ESM.zip › Figure 5/Figure 5C/Figure 5C.xlsx]

## Sheet: Sheet 1
Figure 5C
	NTC	GDF15 (a)
	100	79.13
	100	69.32
	100	73.16
	100	77.49
	100	37.4
	100	54.29
