# Supplementary material for: The MondoA-dependent TXNIP/GDF15 axis predicts oxaliplatin response in colorectal adenocarcinomas
Source: EMBO Mol Med. 2024 Aug 5;16(9):7. doi: 10.1038/s44321-024-00105-2 (PMC11393413; doi:10.1038/s44321-024-00105-2)
Supplement: Supplementary file 13 — Source data Fig. 5 [file 44321_2024_105_MOESM13_ESM.zip › Figure 5/Figure 5D/Figure 5D.xlsx]

## Sheet: Sheet1
Figure 5D
	NTC	GKO	TKO	GTKO
	100	115.86	82.37	102.75
	100	110.99	78.03	106.78
	100	107.61	75.92	101.93
	100	109.02	94.37	113.33
	100	108.65	61.93	96.95
	100	104.91	54.45	100
