# Supplementary material for: The MondoA-dependent TXNIP/GDF15 axis predicts oxaliplatin response in colorectal adenocarcinomas
Source: EMBO Mol Med. 2024 Aug 5;16(9):7. doi: 10.1038/s44321-024-00105-2 (PMC11393413; doi:10.1038/s44321-024-00105-2)
Supplement: Supplementary file 13 — Source data Fig. 5 [file 44321_2024_105_MOESM13_ESM.zip › Figure 5/Figure 5B/Figure 5B.xlsx]

## Sheet: Sheet 1
Figure 5B
	NTC	GKO	TKO	GTKO
	2.9	3.14	1.97	3.23
	3.42	3.51	2.74	3.49
	2.88	3.52	2.24	3
	2.21	2.47	1.43	2.43
	3.41	3.71	2.76	3.77
