# Supplementary material for: The MondoA-dependent TXNIP/GDF15 axis predicts oxaliplatin response in colorectal adenocarcinomas
Source: EMBO Mol Med. 2024 Aug 5;16(9):7. doi: 10.1038/s44321-024-00105-2 (PMC11393413; doi:10.1038/s44321-024-00105-2)
Supplement: Supplementary file 13 — Source data Fig. 5 [file 44321_2024_105_MOESM13_ESM.zip › Figure 5/Figure 5L/Figure 5L.xlsx]

## Sheet: Sheet1
Figure 5L
	GDF15	TRAC	CD4	CD8A	FOXP3	EOMES	RORC	TBX21	GATA3
	24.1	1.13192	1.11893	0.942584	0.921394	0.712919	1.15174	0.655502	0.818182
	23.86	1.15447	1.15739	0.950952	1.01464	0.879209	1.06808	0.833821	0.844802
	23.83	1.14898	1.09738	1.02907	0.994186	0.867733	1.22311	0.738372	0.861192
	23.68	1.14587	1.11155	0.947855	0.961716	0.853465	0.873927	0.7967	0.842244
	23.68	1.41533	1.27664	1.14307	1.19051	0.805839	1.0438	1.04599	1.1927
	23.57	1.24372	1.23673	0.997207	1.13897	0.773045	1.10545	0.784218	1.01885
	23.39	1.086	1.09193	0.94306	0.902135	0.706406	0.941874	0.647094	0.80427
	23.32	1.25698	1.16965	1.00429	1.11811	0.793128	1.11382	0.853257	0.948461
	23.27	1.14624	1.15125	0.995699	1.02437	0.662151	1.10323	0.768459	0.97276
	23.25	1.11963	1.11651	0.952025	0.983801	0.773832	1.04922	0.756386	0.823676
	23.25	1.1086	1.08339	1.05171	0.937944	0.78927	0.971558	0.712993	0.836458
	23.22	1.26854	1.2239	0.956803	1.14399	0	1.19366	0.762419	1.00648
	23.09	1.32192	1.14417	1.14154	1.04082	0	1.13562	0.781435	1.00066
	23.09	1.06464	1.09103	0.897757	0.862137	0	1.17414	0	0.776385
	23.06	1.21049	1.15731	1.01403	1.10783	0.757755	1.29542	0.867061	0.874446
	23.04	1.13066	1.07568	0.945666	0.967012	0.756792	1.05692	0.782665	0.826649
	23.03	1.14924	1.10848	1.03813	0.96384	0.736358	1.07364	0	0.851414
	22.98	1.18483	1.18037	0.970045	1.06246	0.576291	1.05035	0.734226	1.09496
	22.95	0.99437	1.04856	0.906404	0.888811	0.744546	1.12526	0	0.686207
	22.93	1.10644	1.07521	1.05736	0.961759	0.979605	1.0427	0.796048	0.817718
	22.89	1.09975	1.03865	1.04052	0.875935	0.821696	1.0399	0.858479	0.836035
	22.88	1.04726	1.07608	0.955043	0.930259	0.74928	0.957925	0.733718	0.814986
	22.81	1.48507	1.39819	1.22624	1.37466	0	1.4009	1.04615	1.07059
	22.79	1.25486	1.24398	0.983683	1.08314	0.620357	1.17405	0.58042	1.0101
	22.78	1.12946	1.12508	1.01876	0.981238	0.873046	0.881801	0.806129	0.878049
	22.71	1.02312	1.10469	0.935774	0.928067	0.875401	0.934489	0.750803	0.788054
	22.7	1.0607	1.06305	0.938126	0.946376	0.838539	0.951679	0.769004	0.826753
	22.68	1.164	1.12533	0.927333	0.985333	0.934667	1.046	0.832	0.86
	22.68	1.24374	1.09036	0.866363	0.895976	0.518299	1.24525	0.870919	0.906606
	22.67	1.17657	1.15088	0.944623	0.989567	0	1.11477	0.837881	0.9061
	22.66	1.06224	1.04309	0.904249	0.822861	0.789946	0.979054	0.726511	0.782166
	22.66	1.07789	1.09799	0.901382	0.932789	0.684045	0.986809	0.614636	0.803392
	22.66	1.22085	1.13032	1.02401	1.03086	0.784636	0.977366	0.806584	0.908779
	22.65	1.15759	1.14798	1.0205	0.957719	0.732864	1.06022	0.801409	0.845612
	22.65	1.23558	1.24948	1.10354	1.10632	0	1.1508	0.799166	1.11814
	22.64	1.18293	1.03017	1.13543	0.937741	0.852375	1.10783	0.888318	0.876765
	22.63	1.11645	1.0419	0.987061	0.988293	0.709181	0.947628	0.777572	0.865681
	22.61	1.18042	1.12491	0.962016	1.00292	0.756757	1.23009	0.877283	0.915267
	22.57	1.07483	1.03216	0.95671	0.894249	0.690167	0.98021	0.703772	0.894867
	22.53	1.03529	1.0291	0.940557	0.868731	0.801858	0.979567	0.728793	0.785139
	22.51	1.22607	1.12695	0.957909	1.00204	0.767142	1.17176	0.854718	1.02648
	22.5	1.10261	1.12222	0.967974	0.929412	0.742484	0.930719	0.70915	0.806536
	22.43	1.13845	1.12775	0.876023	0.996224	0.711139	1.0258	0.751416	0.881057
	22.39	1.2061	1.08136	1.10305	0.943729	0.848136	1.15661	0.863729	0.870508
	22.35	1.15417	1.07986	0.99375	1.01042	0.770139	1.18194	0.770139	0.900694
	22.32	1.27859	1.14121	1.14658	1.09133	0	1.35533	0	0.86109
	22.28	1.0687	1.06048	0.988256	0.933647	0.810335	0.80094	0.774516	0.806224
	22.26	1.05061	1.05992	0.880163	0.873764	0.762071	0.95986	0.709133	0.779523
	22.25	1.19365	1.16436	1.00651	0.979658	0.708137	1.40358	0.747437	1.05452
	22.24	1.07921	1.03812	0.938058	0.875521	0.810602	0.993448	0.771888	0.841572
	22.23	1.14159	1.12107	0.935021	1.02257	0.634268	1.08413	0.76881	0.907661
	22.21	0.986186	1.01381	0.889489	0.906907	0.778378	1.00661	0.687688	0.736937
	22.2	1.1065	1.0904	0.960372	0.950464	0.786997	0.99195	0.732508	0.854489
	22.18	0.996915	1.03516	0.859346	0.866749	0.806909	0.724244	0.685996	0.734732
	22.17	1.08553	1.12669	0.932476	0.977492	0.699035	1.00193	0.772347	0.859164
	22.17	1.06654	1.11155	0.889106	0.975864	0.659491	1.00718	0.748858	0.810176
	22.13	1.0452	1.13559	0.853735	0.965474	0.632768	0.924043	0.6629	0.880728
	22.13	1.33165	1.20043	1.0173	1.11968	0.801009	1.18673	0.668277	0.992069
	22.09	1.13142	1.13209	1.01468	0.96531	0.828552	1.02402	0.821881	0.859239
	22.09	1.12769	1.12366	0.964382	1.02151	0.768145	1.10484	0.833333	0.965054
	22.08	1.15751	1.10457	0.997353	1.01853	0.750496	1.12045	0.782925	0.899404
	22.06	1.18027	1.13556	0.986515	1	0.875798	1.20653	0.825408	1.06246
	22.03	1.10585	1.05551	0.977054	0.905255	0.718875	1.14508	0.694967	0.826055
	22.02	1.12359	1.10916	0.949812	0.981807	0.760351	1.05646	0.697616	0.757215
	22.01	1.0887	1.10389	0.910693	0.927704	0.678007	1.01094	0.566221	0.77825
	21.99	1.18145	1.09482	0.987722	0.988404	0.806958	1.14052	0.8397	0.873806
	21.98	1.05506	1.04189	0.967086	0.864153	0.813884	1.01556	0.80371	0.864153
	21.94	1.08056	1.10294	0.917519	0.94821	0.725064	1.09974	0.704604	0.785806
	21.93	0.996741	1.05411	0.857888	0.944589	0.65189	1.0189	0.661669	0.815515
	21.93	1.10874	1.0954	1.02869	0.969313	0.793195	1.06137	0.808539	0.873916
	21.91	1.11198	1.06055	1.0026	0.932292	0.622982	1.04492	0.780599	0.816406
	21.9	1.2855	1.24559	1.01535	1.1274	0.714889	1.16577	0.828856	0.881044
	21.89	1.1584	1.12305	1.01428	1.0571	0.699524	1.02923	0.800136	0.901428
	21.88	1.09489	1.05353	0.878346	0.994526	0.707421	1.05961	0.725669	0.865572
	21.86	1.22144	1.19832	1.00491	1.16188	0.733707	1.26419	0.837421	0.941836
	21.85	1.09298	1.08758	0.958608	0.952609	0.758248	0.804439	0.745651	0.821836
	21.85	1.0801	1.10207	0.895349	0.939276	0.73708	0.954134	0.768088	0.881783
	21.85	1.13823	1.14902	0.957519	0.966959	0.761295	1.12812	0.776129	0.894134
	21.85	1.16667	1.14483	0.912664	1.05095	0.768559	1.20524	0.616157	0.95706
	21.83	1.01661	0.978236	0.82417	0.809278	0.730241	0.792669	0.671249	0.760596
	21.83	1.0705	1.08411	0.875696	0.813853	0.718615	1.00742	0.766234	0.859617
	21.83	1.0603	1.09145	0.979457	0.980119	0.719682	0.935719	0	0.730948
	21.79	1.11519	1.07278	0.98038	0.917089	0.760759	1.05443	0.737975	0.832278
	21.79	1.03685	1.12993	0.95863	0.879121	0.806076	1.02909	0.705882	0.852618
	21.78	1.14869	1.15962	0.849854	0.998542	0.579592	1.19606	0.657289	0.857143
	21.77	1.0795	1.07412	0.903168	0.950389	0.825463	1.00299	0.780634	0.821877
	21.77	1.07736	1.08931	0.936478	0.950943	0.922013	1.02075	0.672327	0.815094
	21.76	1.30206	1.04033	1.24444	1.0856	0.955556	1.36461	0.817037	1.29465
	21.75	1.16507	1.13703	0.998088	1.06373	0.7355	1.01785	0.85086	0.950924
	21.74	1.1125	1.12062	0.961875	0.935	0.8	1.08625	0.79	0.81375
	21.74	1.00903	1.05097	0.805161	0.856774	0.623226	1.06452	0.687742	0.69871
	21.73	1.0492	1.09771	0.827443	0.83368	0.740125	1.08247	0.711712	0.880111
	21.72	1.05541	0.98067	0.973582	0.829253	0.795747	0.877577	0.740335	0.792526
	21.72	1.08306	1.10513	0.879948	0.916937	0.643154	1.00779	0.674238	0.869565
	21.72	1.23707	1.20115	1.04885	1.13434	0.938937	1.16954	0.83046	1.07112
	21.71	1.09922	1.10843	1.01417	0.992204	0.830617	1.01984	0.74061	0.75124
	21.7	1.12484	1.08408	0.969427	0.928025	0.804459	0.889809	0.809554	0.853503
	21.69	1.12459	1.1512	0.949384	1.00584	0.665153	0.970149	0.631408	0.831278
	21.68	1.09445	1.07069	1.01158	0.932968	0.824497	1.01097	0.744058	0.867764
	21.67	1.07104	1.06321	0.971102	0.845876	0.77363	1.03492	0.746538	0.783263
	21.67	1.06738	1.0573	0.918766	0.968514	0.755668	1.04219	0.81738	0.883501
	21.67	1.12195	1.14377	0.911425	1.0077	0.716945	1.09692	0.733633	0.862003
	21.66	1.12788	1.12986	0.86882	0.911668	0.637442	1.12657	0.669084	0.813448
	21.66	1.11717	1.10438	0.976431	0.936027	0.830303	1.16431	0.785185	0.850505
	21.66	1.14237	1.09763	0.890847	0.846102	0.864407	1.15661	0.711864	0.841356
	21.66	1.15096	1.14559	0.96705	0.956322	0.534713	1.43525	0.748966	0.948659
	21.65	1.10267	1.08933	0.91	0.949333	0.701333	1.17933	0.716	0.794
	21.64	1.03312	1.06879	0.845223	0.926115	0.911465	0.854777	0.723567	0.814013
	21.63	1.32043	1.33114	0.998353	1.1944	0.737068	1.48023	0.776853	1.23723
	21.61	1.12197	1.04618	0.998816	0.959739	0.862641	0.995263	0.794553	0.865009
	21.61	1.16797	1.16726	1.02764	1.01914	0.759036	1.07371	0.815734	0.81219
	21.61	1.20015	1.14688	0.819635	0.97793	0.613851	1.31279	0.750989	0.884323
	21.6	1.10872	1.12044	1.01302	0.945964	0.766276	1.08333	0.77474	0.907552
	21.59	1.08709	1.08348	0.91952	0.927928	0.804805	0.984985	0.852853	0.815015
	21.58	1.08759	1.02784	0.965777	0.911833	0.784223	0.923434	0.769722	0.832947
	21.56	1.09115	1.08984	0.908203	0.936198	0.767578	0.985026	0.772135	0.865234
	21.55	1.12245	1.09484	0.994598	0.976591	0.793517	1.03601	0.77551	0.867947
	21.55	1.09085	1.09966	1.02034	0.943729	0.718644	0.993898	0.91322	0.96
	21.55	1.27817	1.21338	1.12113	1.16338	0.872535	1.08239	0.804225	0.971831
	21.54	1.21131	1.09571	1.17526	1.03729	0.927906	0.684897	0.887508	0.92169
	21.54	1.13686	1.14074	0.984506	1.01033	0.737895	1.02066	0.619303	0.879923
	21.54	1.14825	1.11725	0.907682	0.971698	0.719003	0.983154	0.73248	0.87938
	21.52	1.09701	1.06654	0.935323	0.995025	0.747512	0.861318	0.758706	0.839552
	21.51	1.08451	1.08853	0.97116	0.974514	0.646479	1.03421	0.731053	0.986586
	21.51	1.14135	1.12236	0.977496	0.912799	0.696343	1.1097	0.742616	0.76512
	21.51	1.17664	1.19394	0.981255	1.02307	0.780822	1.12617	0.81615	1.05191
	21.5	1.17619	1.17384	1.00705	1.01723	0.861394	1.31167	0.748238	0.801879
	21.5	1.2766	1.31234	1.06809	1.15915	0	1.37191	0	0.940426
	21.49	1.05073	1.04431	0.941108	0.89621	0.833236	1.02274	0.798834	0.79242
	21.49	1.03148	1.06356	0.929782	0.933414	0.763317	0.934019	0.733656	0.801453
	21.49	1.09307	1.03345	0.961071	0.891727	0.727494	1.06387	0.763382	0.798662
	21.48	0.989726	1.11096	0.923288	0.808219	0.693151	0.809589	0.668014	0.829452
	21.47	1.1945	1.15627	1.12072	1.09188	0.804829	1.08652	0.867203	0.960429
	21.46	1.08672	1.0927	0.917464	0.936603	0.773325	0.990431	0.742225	0.821172
	21.44	1.09441	1.08333	1.02739	0.925408	0.851399	0.983683	0.847319	0.840909
	21.43	1.0513	1.05613	0.894387	0.936632	0.738081	1.00422	0.704888	0.79662
	21.43	1.14973	1.15155	0.993305	1.02861	0.830797	0.863055	0.83871	0.872794
	21.42	1.16667	1.06427	0.987994	0.999294	0.757768	1.21328	0.721751	0.884181
	21.41	1.07869	1.0793	0.998789	0.909806	0.766949	0.972155	0.768765	0.813559
	21.4	1.06955	1.07581	0.946115	0.919173	0.763784	0.999373	0.758772	0.816416
	21.39	1.05503	1.0378	0.903835	0.899389	0.84269	0.891051	0.75542	0.824347
	21.39	1.20108	1.18329	0.885538	1.0263	0	1.26527	0	1.22506
	21.37	1.11986	1.13141	1.0852	0.91769	0.73574	1.12347	0.626354	0.846931
	21.35	0.984774	0.991843	0.879282	0.82273	0.735726	0.830886	0.723763	0.755302
	21.35	1.17747	1.11046	1.00515	1.11561	0.667084	1.16127	0.58623	0.952135
	21.34	0.970934	1.03154	0.799011	0.845393	0.684601	0.970934	0.664811	0.795918
	21.34	1.10347	1.0482	0.974936	0.902314	0.798843	1.08098	0.705013	0.827763
	21.32	1.16429	1.12695	0.883231	1.0516	0.702648	0.959946	0.784114	0.862865
	21.31	1.08923	1.06708	0.856615	0.993231	0.700308	1.04308	0.734154	0.862769
	21.3	1.18239	1.13627	0.983927	0.973445	0.761705	1.16911	0.778477	0.937806
	21.29	1.08185	1.05724	1.02061	0.949628	0.851746	0.943331	0.816829	0.858615
	21.28	1.09006	1.00745	1.03292	0.924224	0.86087	1.04907	0.803727	0.828571
	21.28	1.17886	1.14634	0.99187	1.03049	0.795393	1.15041	0.806233	0.968157
	21.26	1.03986	1.032	0.941425	0.914855	0.770531	0.897947	0.75	0.78744
	21.24	1.06912	1.07479	0.977337	0.969972	0.786402	0.878187	0.822096	0.81813
	21.24	1.04948	1.09041	0.889432	0.905315	0.700061	1.01833	0.698228	0.72694
	21.24	1.08921	1.07723	0.930093	0.903462	0.661318	1.09587	0.65466	0.953395
	21.23	1.0857	1.07213	0.99815	0.887176	0.738594	1.04069	0.725031	0.778668
	21.22	1.15236	1.12515	1.00544	1.05441	0.795647	0.668682	0.808948	0.983071
	21.22	1.09068	1.11224	0.966392	0.972099	0.828155	0.982245	0.959417	0.875713
	21.21	1.11295	1.10466	1.01021	0.954052	0.90619	1.05743	0.814933	0.839821
	21.19	1.10804	1.03781	1.00945	0.889264	0.796084	1.03511	0.741391	0.796084
	21.19	1.03801	1.04492	0.852108	0.851417	0.632481	1.1396	0.706289	0.895646
	21.17	1.13648	1.08239	0.999371	0.974214	0.611572	1.11258	0.833962	0.839623
	21.17	1.12057	1.06705	0.966473	0.983881	0.682785	1.05351	0.745326	0.843327
	21.16	1.07678	1.05639	0.956209	0.888422	0.735453	0.905819	0.74985	0.833833
	21.16	1.10758	1.09527	0.938432	0.968892	0.744005	1.1011	0.73558	0.862605
	21.16	1.10446	1.16874	0.875822	0.927684	0.906501	1.24836	0.852447	0.949598
	21.15	1.12234	1.11821	0.852234	1.01649	0.608522	1.10584	0.786942	0.765636
	21.15	1.16783	1.08811	0.960839	1.00769	0.751748	0.972028	0.816084	0.883916
	21.15	1.21449	1.16526	0.973277	1.04923	0.822082	1.03938	0.804501	0.811533
	21.15	1.18905	1.15679	0.991748	1.06452	0.702701	1.22506	0.753188	0.945986
	21.14	1.04144	1.07267	0.902102	0.9003	0.784384	0.953153	0.72973	0.802402
	21.12	1.13454	1.13245	0.945215	1.02774	0.87656	0.918169	0.761442	0.880721
	21.11	1.04126	1.00058	0.961069	0.852992	0.776874	0.880883	0.821034	0.796049
	21.11	1.09155	1.08801	0.772593	0.971057	0.56456	0.953337	0.733609	0.8228
	21.11	1.11247	1.1009	1.00643	0.886247	0.963368	1.02828	0.758997	0.919023
	21.11	1.16689	1.06471	0.974114	0.94346	0.713215	1.03951	0.746594	0.828338
	21.11	1.12854	1.14231	0.999235	1.00995	0.733971	1.33818	0.709258	0.837796
	21.08	0.936896	1.07083	0.808757	0.832582	0.710882	1.08628	0.653574	0.741146
	21.08	1.05978	1.07537	0.896686	0.944769	0.763483	0.821313	0.763483	0.853801
	21.08	1.07071	1.07272	0.937959	0.909273	0.666911	1.09406	0.731821	0.825217
	21.08	1.08747	1.11712	0.90215	0.957746	0.729429	1.0593	0.557672	0.81616
	21.07	1.04287	1.05857	0.864734	0.932367	0.71256	0.974034	0.722222	0.772343
	21.06	1.06143	1.07985	0.901106	0.953931	0.727887	0.980958	0.770885	0.792998
	21.06	1.07295	1.0723	0.947063	0.937379	0.756617	1.01485	0.7153	0.816656
	21.05	1.19094	1.04013	1.13463	0.93657	0.864078	0.891262	0.801295	0.88932
	21.04	1.0481	1.08195	0.935273	0.927553	0.732185	0.969715	0.776128	0.849169
	21.04	1.11598	1.04897	0.969716	0.85116	0.746134	0.99549	0.712629	0.777706
	21.03	1.07019	1.05399	0.917816	0.886023	0.763047	1.02939	0.64847	0.858428
	21.03	1.04278	1.08957	0.86631	0.822193	0.559759	1.13837	0.658757	0.704545
	21.03	1.08884	1.11301	0.850036	0.896233	0	1.2054	0.681166	0.813077
	21.01	1.17254	1.12261	0.892805	0.917768	0.702717	1.16446	0.811307	0.913363
	20.99	1.07336	1.00293	0.920188	0.92723	0.795188	0.625	0.745305	0.846244
	20.99	1.06874	1.03706	0.994023	0.933652	0.800359	1.02092	0.771668	0.775852
	20.99	1.1094	1.15331	0.843606	0.986903	0	1.33975	0.69114	0.978428
	20.98	1.1837	1.17926	0.914815	1.01259	0.599704	1.15111	0.709333	0.85037
	20.97	1.02002	1.04519	0.908467	0.890732	0.723112	0.913043	0.782609	0.818078
	20.97	1.06095	1.06639	0.911285	0.972239	0.570127	0.786964	0.669885	0.824381
	20.97	1.10928	1.13677	0.691409	0.995189	0.740893	0.90378	0.614983	0.854983
	20.97	1.08974	1.10684	0.94302	0.969373	0.686254	0.918091	0.686111	0.776353
	20.95	1.15903	1.12668	1.01819	1.04447	0.828167	1.05189	0.787736	0.963612
	20.95	1.10686	1.08087	0.964621	0.976173	0.688087	1.2	0.722744	0.840433
	20.94	1.05871	1.05492	0.901515	0.91351	0.752525	0.931187	0.799242	0.743687
	20.94	1.20397	1.10619	0.967914	1.05882	0.572574	1.2903	0.685562	1.00153
	20.93	1.03046	1.08296	0.861309	0.885288	0.534089	0.981205	0.668179	0.768633
	20.92	1.10627	1.02904	1.05343	0.898374	0.861789	0.739837	0.817654	0.818815
	20.9	1.1577	1.09462	0.941249	0.983302	0.676562	0.953618	0.808905	0.855906
	20.9	1.09956	1.03734	0.97822	0.853143	0.756067	0.932172	0.710019	0.752334
	20.9	1.08905	1.11403	0.957719	0.964766	0.856502	1.00128	0.677771	0.892377
	20.9	1.09588	1.1221	0.929588	1.05768	0.520974	1.33258	0.794007	0.801498
	20.89	1.04988	1.01983	1.03305	0.805889	0.786659	0.794471	0.78726	0.751202
	20.89	1.05392	1.06144	0.980564	0.870846	0.925392	0.991223	0.714734	0.757367
	20.89	1.08748	1.14314	0.910537	0.897946	0.872101	1.12591	0.691849	0.776011
	20.89	1.13618	1.09079	0.98916	1	0.534824	1.09553	0.724932	0.867886
	20.88	1.12713	1.11448	0.966477	0.897533	0.790006	0.99747	0.820367	0.828589
	20.88	1.1198	1.09737	1.02691	0.945548	0.853299	0.883408	0	0.855862
	20.87	1.04882	1.03733	0.950029	0.906376	0.765652	0.919012	0.679495	0.835727
	20.87	1.10995	1.09434	0.873129	0.960963	0.771633	1.04945	0.607938	0.824333
	20.86	1.05084	1.07933	0.915642	0.951397	0.77933	0.740782	0.767039	0.844134
	20.85	1.03314	1.02558	0.965698	0.875581	0.702907	0.897093	0.788372	0.77907
	20.85	1.10833	1.14615	0.886538	0.95	0.618782	1.02436	0.760897	0.915385
	20.85	1.07873	1.11104	0.861373	0.992598	0.651144	1.06999	0.644347	0.843876
	20.84	1.08925	1.03522	0.92289	0.93139	0.686703	1.00486	0.7966	0.783242
	20.83	1.07459	1.04184	0.906004	0.921771	0.722256	0.967859	0.648878	0.816859
	20.82	1.08207	1.06461	0.900466	0.969732	0.732247	0.862631	0.740978	0.835274
	20.79	1.1941	1.13505	1.11432	0.981156	0.755653	1.07035	0.905779	1.03204
	20.79	1.06181	1.23851	0.58954	0.862916	0	1.33597	0	0.785658
	20.77	1.14157	1.12569	0.921271	1.01727	0.535635	0.993785	0.762431	0.992403
	20.76	1.08308	1.09723	0.949538	0.949538	0.778462	0.953231	0.750769	0.836923
	20.76	1.14845	1.09109	1.00202	0.91498	0.779352	1.00135	0.787449	0.931849
	20.74	1.19815	1.15696	0.965199	0.979403	0.652912	1.28906	0.616335	1.11364
	20.73	1.05663	1.05436	0.894677	0.930351	0.775198	0.843148	0.757078	0.819932
	20.72	1.01887	0.986523	0.921294	0.851213	0.753639	0.871698	0.74717	0.785984
	20.72	1.08409	1.0611	0.975197	0.950393	0.810042	1.0121	0.828191	0.77556
	20.71	1.07385	1.01333	1.01277	0.879511	0.831205	0.838978	0.84231	0.803443
	20.7	1.05727	1.07426	0.895532	0.942731	0.728131	0.94399	0.648836	0.786658
	20.69	1.0764	1.04584	0.968874	0.910017	0.792869	0.868138	0.795699	0.816638
	20.69	1.04268	1.05039	0.976882	0.88856	0.689389	1.00119	0.784825	0.70658
	20.69	1.22505	1.18004	1.04566	1.06132	0.910633	1.0985	0.795173	0.983692
	20.68	1.03943	1.07885	0.905018	0.958184	0.746714	0.924134	0.73178	0.841099
	20.68	1.16105	1.12197	0.946766	1.0128	0.708895	1.06941	0.795822	0.973046
	20.68	1.2052	1.07442	1.1185	0.993497	0.850434	1.22688	0.869942	0.882948
	20.67	1.0547	1.12677	0.894466	0.951094	0.697555	0.889961	0.839125	0.835264
	20.67	1.19054	1.0765	1.00765	0.965925	0.750348	1.1822	0.812935	0.841446
	20.66	1.05003	1.08223	0.948246	0.914894	0.753306	0.640598	0.806786	0.781484
	20.66	1.14916	1.06096	1.05447	0.940986	0.877432	1.02918	0.79572	0.812581
	20.65	1.13475	1.08769	0.898775	0.967118	0.729852	1.06963	0.740168	0.77176
	20.64	1.14894	1.12006	0.926292	0.93845	1.05699	1.231	0.81079	0.886778
	20.63	1.08833	1.10086	0.931444	1.00264	0.687541	0.941332	0.727752	0.848385
	20.62	1.07343	1.03147	0.884615	0.950466	0.790793	0.917832	0.732517	0.87296
	20.62	1.06593	1.04317	0.945158	0.93699	0.767795	0.918903	0.773046	0.8028
	20.61	1.17388	1.13061	0.983478	1.03147	0.661212	1.08497	0.699213	0.923682
	20.6	1.04363	1.03272	0.880023	0.861653	0.66992	0.991389	0.664179	0.800804
	20.6	1.13349	1.15027	1.08696	1.03356	0.78566	1.11594	0.832952	0.977117
	20.59	1.0842	1.07491	0.963415	0.925668	0.803136	0.931475	0.777003	0.867596
	20.59	1.05006	1.00236	0.951119	0.871025	0.71967	0.95053	0.706714	0.787986
	20.59	1.0696	1.05067	0.923687	0.93956	0.723443	1.03724	0.714286	0.824786
	20.58	0.916844	1.03305	0.810768	0.834222	0.69403	0.942431	0.71162	0.708422
	20.57	0.979218	1.05562	0.903423	0.836186	0.739609	1.02506	0.738998	0.743888
	20.57	1.04657	1.10761	0.865953	0.936438	0.722467	1.10636	0.716174	0.898678
	20.56	1.13646	1.12386	1.01679	0.969209	0.822953	1.19244	0.839748	0.83485
	20.55	1.07236	1.05101	1.00593	0.916963	0.790629	1.02017	0.800119	0.844009
	20.55	1.09845	1.11695	0.896181	0.940931	0.668258	0.986874	0.745227	0.860979
	20.55	1.1501	1.08993	0.975934	1.04813	0.803673	0.877137	0.841672	0.927169
	20.55	1.15174	1.11483	1.0041	0.857143	0.829802	1.19207	0.699248	0.820232
	20.55	1.13688	1.00426	1.02553	0.824113	1.04823	1.23759	0.81844	0.846809
	20.54	0.986428	1.09994	0.830969	0.908081	0.626774	0.919186	0.826033	0.856878
	20.53	1.07388	1.06501	0.838061	0.972222	0.70922	1.026	0.673759	0.84279
	20.53	1.1563	1.09863	0.848255	0.989378	0.677542	1.1912	0.714188	0.819423
	20.52	1.11104	1.10672	0.925972	0.958051	0.781616	1.01727	0.710672	0.907465
	20.52	1.16066	1.13967	0.984262	1.00393	0.758033	1.03344	0.798689	0.859016
	20.51	1.02913	1.08442	0.980975	0.879905	0.833532	1.04162	0.842449	0.815696
	20.5	1.16621	1.09023	0.926052	1.00271	0.663026	1.06377	0.839213	0.886024
	20.48	1.12694	1.04729	0.881145	0.892968	0.736154	1.0168	0.757934	0.777847
	20.48	1.12175	1.10908	0.86418	0.94722	0.629768	1.01196	0.686418	0.849402
	20.48	1.11901	1.10305	0.977504	0.99492	0.509797	1.33309	0.748186	0.811321
	20.47	1.07586	1.07759	0.965517	0.971839	0.748276	0.894253	0.775862	0.820115
	20.47	1.10356	1.08767	1.00318	0.957433	0.797332	1.00127	0.815121	0.827827
	20.46	1.08307	1.08498	0.788498	0.957827	0.750799	1.05431	0	0.957188
	20.44	1.11634	1.08889	1.03856	0.97451	0.811111	1.14575	0.837908	0.930065
	20.43	1.07472	1.05439	0.892409	0.947998	0.763897	0.979079	0.762104	0.766886
	20.41	1.13853	1.09343	0.943943	1.01031	0.748067	0.863402	0.731959	1.06637
	20.4	1.08239	1.06758	0.972733	0.94013	0.796681	1.00593	0.689982	0.806758
	20.4	1.13145	1.10881	0.994969	0.93522	0.722013	1.09434	0.762264	0.710063
	20.4	1.20887	1.15161	1.04677	1.00161	0.737903	1.39435	0.7175	0.692177
	20.38	1.09624	1.09439	0.921036	0.9124	0.652684	1.00062	0.70512	0.923504
	20.38	0.935256	1.05833	0.801282	0.836538	0.447372	1.0391	0.605962	0.679487
	20.37	1.01555	1.04147	0.914747	0.893433	0.778802	0.939516	0.724078	0.788594
	20.37	1.04582	1.07453	0.852169	0.891875	0.704948	1.10385	0.673794	0.857056
	20.37	1.13368	1.0557	1.05505	0.987549	0.848624	0.983617	0.800786	0.870249
	20.37	1.05737	1.06137	0.955304	0.906604	0.765177	1.03002	0.802535	0.748499
	20.36	1.1172	1.11338	0.909554	0.95414	0.657962	1.03439	0.731847	0.823567
	20.35	1.1316	1.09219	1.00352	0.95848	0.838142	1.00563	0.807882	0.954961
	20.34	1.05534	1.05087	0.942426	0.953046	0.782001	0.882057	0.798211	0.833426
	20.34	1.07601	1.08492	0.949525	0.936461	0.776722	0.929929	0.695962	0.837886
	20.34	1.03708	1.08714	0.919654	0.935105	0.756489	0.777503	0.716934	0.869592
	20.34	1.10814	1.09033	0.954198	0.92112	0.71056	0.921756	0.762087	0.881043
	20.34	1.10006	1.10136	0.92705	0.985152	0.712072	1.03292	0.795997	0.841188
	20.34	1.2005	1.17627	0.952381	1.05848	0	1.23642	0.69315	0.917293
	20.33	1.08232	1.04695	0.992683	0.926829	0.836585	0.838415	0.766463	0.827439
	20.33	1.09582	1.06238	0.924759	0.859164	0.591318	1.10096	0.724116	0.782637
	20.32	1.02938	1.04113	0.911868	0.852526	0.753231	0.962397	0.725029	0.777321
	20.31	1.12241	1.1151	0.947016	0.985384	0.774056	0.87028	0.742996	0.971985
	20.31	1.18817	1.11832	1.05346	0.996436	0.739843	1.07056	0.858161	0.846044
	20.3	1.03569	1.06905	0.91457	0.790521	0.697484	1.03511	0.732007	0.819778
	20.3	1.0048	1.04144	0.896096	0.864264	0.734535	0.971171	0.759159	0.73994
	20.3	1.00942	1.07659	0.84118	0.934087	0.647207	0.843063	0.72693	0.833019
	20.3	1.10809	1.03883	1.03948	0.907443	0.783172	0.759223	0.834304	0.827184
	20.28	1.06367	1.08489	0.932476	0.971704	0.657878	0.98135	0.740836	0.820579
	20.26	1.10875	1.07768	1.00288	0.9229	0.826237	0.678366	0.849827	0.80725
	20.26	1.11368	1.10618	0.898189	0.958151	0.749532	0.974391	0.785759	0.906309
	20.24	1.05812	1.11054	0.862108	0.986325	0.726496	0.8849	0.65698	0.833048
	20.24	1.0265	1.07774	0.912839	0.955241	0.816254	0.949352	0.753239	0.840989
	20.24	1.08683	1.09333	1.00236	0.943887	0.955109	0.753101	0.918488	0.847017
	20.22	1.11044	1.06337	0.949306	0.919131	0.803259	0.982498	0.788171	0.905854
	20.21	1.17082	1.07331	1.13636	0.927419	0.791056	1.34824	0.812317	0.788856
	20.2	1.06366	1.06737	0.956119	0.92398	0.715698	0.948702	0.678616	0.83869
	20.19	1.10442	1.05489	0.989857	0.920048	0.747017	0.97673	0.822792	0.847852
	20.19	1.11949	1.08278	1.00801	0.998665	0.830441	1.06475	0.815087	0.931242
	20.18	1.04317	1.02365	0.914843	0.897694	0.798936	0.886458	0.768776	0.963927
	20.17	1.09654	1.09107	0.992714	0.950213	0.740134	0.978142	0.779599	0.819672
	20.16	1.07563	1.12088	0.784745	0.943762	0.583193	1.00388	0.678733	0.848739
	20.15	1.10592	1.09053	0.966272	0.961538	0.708284	0.957988	0.74142	0.884024
	20.15	1.10148	1.08735	0.94027	0.908799	0.781631	1.07001	0.748876	0.827232
	20.14	1.06174	1.0317	0.987764	0.840378	0.798665	0.858732	0.777531	0.786429
	20.14	1.10332	1.06335	0.96433	0.891144	0.737392	1.04244	0.740467	0.811193
	20.14	1.07595	1.05506	0.929114	0.9	0.666456	1.01835	0.634177	0.772152
	20.12	1.11532	1.07569	0.946186	0.978119	0.703134	0.77055	0.808989	0.797161
	20.12	1.09891	1.12075	0.888889	0.94027	0.728324	1.07964	0.73282	0.894669
	20.11	0.989881	1.0256	0.804762	0.845238	0.652381	0.880357	0.627976	0.767262
	20.09	1.167	1.01131	1.06919	0.953426	0.805057	1.02994	0.779774	0.852295
	20.05	1.06882	1.08587	0.933009	0.955542	0.780755	0.898295	0.722899	0.83922
	20.05	1.04193	1.04384	0.864676	0.865311	0.552605	0.936468	0.710292	0.77446
	20.05	0.983227	1.16454	0.719888	0.86901	0	1.4353	0.63147	0.732588
	20.04	1.15277	1.0893	0.842804	1.01402	0.678303	1.16753	0	0.881181
	20.03	1.11318	1.11897	0.900965	0.999357	0.691961	0.767203	0.745981	0.847588
	20.03	1.15979	1.10309	1.07658	1.0162	0.79676	1.05891	0.816642	0.816642
	20.03	1.03632	1.12365	0.870943	0.967542	0	1.30912	0.586244	0.877125
	20.02	1.08793	1.02724	1.04211	0.925697	0.866254	0.971517	0.786378	0.806811
	20.01	1.17778	1.18161	0.889655	1.00077	0.58636	1.18314	0.699693	1.03678
	20	1.05341	1.07359	0.886053	0.938872	0.75549	0.947181	0.711573	0.827893
	20	1.11931	1.07688	0.906519	0.848708	0.741697	1.07811	0.696187	0.806888
	20	1.06676	1.21843	0.972424	0.914369	0.673875	1.0791	0.708926	0.825835
	19.99	1.1966	1.08095	1.12653	0.970748	0.84898	0.92381	0.811565	0.868027
	19.97	0.995011	0.937916	0.849224	0.75388	0.675166	0.945676	0.655211	0.772727
	19.97	1.01971	1.03491	0.849662	0.925113	0.733108	0.842905	0.668919	0.818694
	19.97	1.04335	1.09158	0.912698	0.884615	0.746642	0.984127	0.802198	0.824176
	19.97	1.1139	1.08687	0.850064	0.999356	0.603861	1.02896	0.763835	0.849421
	19.95	1.06559	1.05844	0.926058	0.926655	0.734645	0.89028	0.728682	0.811568
	19.95	1.06978	1.07234	0.996799	0.866197	0.697823	1.121	0.755442	0.772727
	19.92	1.0975	1.04179	1.00871	0.912362	0.769008	0.946024	0.778874	0.828207
	19.92	1.04776	1.05731	0.879403	0.927761	0.68597	0.961194	0.684776	0.792836
	19.92	1.14784	1.102	1.02711	1.00839	0.914784	1.13234	0.901227	0.892834
	19.92	1.12324	1.11319	0.955124	0.96718	0.744139	1.12525	0.761554	0.779638
	19.92	1.10426	1.11135	0.948227	0.911348	0.752482	1.19716	0.770922	0.89078
	19.91	1.03557	1.06655	0.909925	0.94607	0.753873	0.978772	0.776822	0.790017
	19.89	1.0411	1.06164	0.89477	0.93462	0.734122	1.02927	0.673101	0.883562
	19.89	1.10931	1.08495	0.913179	0.963148	0.723923	0.974391	0.771393	0.842598
	19.89	1.058	1.08604	0.860421	0.913958	0.703633	0.989165	0.62218	0.863607
	19.88	1.07346	1.05581	0.985194	0.915148	0.823462	0.873007	0.754556	0.808656
	19.86	0.866438	0.934361	0.828196	0.765982	0.715183	0.928082	0.688356	0.694064
	19.86	1.05399	1.04754	0.908451	0.927817	0.763498	0.889085	0.752934	0.782277
	19.86	1.0686	1.08405	0.893696	0.932633	0.823239	1.03585	0.791718	0.831273
	19.85	1.01942	1.06168	0.884637	0.88578	0.685323	0.944032	0.73044	0.814392
	19.83	1.00769	1.1071	0.84142	0.949704	0.775148	0.923077	0.7	0.922485
	19.83	1.01568	1.04222	0.901689	0.870326	0.679131	1.05971	0.708082	0.788299
	19.83	1.2261	1.10395	1.1692	0.950683	0.84522	0.947648	0.948407	0.845979
	19.82	1.10133	1.071	0.970874	0.947209	0.750607	0.92415	0.791869	0.856796
	19.82	1.10128	1.08969	0.874314	0.95119	0.770592	1.02135	0.742526	0.796827
	19.82	1.13517	1.08824	0.985607	0.972466	0.761577	1.03129	0.759074	0.82791
	19.82	1.08285	1.079	0.87219	0.987155	0.639242	1.07836	0.703276	0.83237
	19.8	0.956901	1.01964	0.867976	0.827059	0.818331	0.936716	0.75832	0.738134
	19.79	1.05604	1.026	0.990757	0.908146	0.845754	0.789717	0.775274	0.816291
	19.79	1.04704	1.01394	0.973868	0.889082	0.720674	0.939024	0.815331	0.793844
	19.78	1.05565	1.20995	0.718718	0.935076	0.718044	1.27066	0	0.851602
	19.77	1.06141	1.05859	0.899718	0.935211	0.762254	0.781408	0.765634	0.820282
	19.76	1.07932	1.04616	0.969441	0.924577	0.778934	0.83485	0.761378	0.819896
	19.75	1.12739	1.08119	0.980198	1.00198	0.754455	1.10033	0.761056	0.831683
	19.74	1.1129	1.07258	1.0409	0.862327	0.832373	0.883641	0.866935	0.836982
	19.73	1.05284	0.993107	0.967835	0.89259	0.734635	0.98162	0.763354	0.796094
	19.73	1.1149	1.02992	1.01197	0.909037	0.690006	1.04967	0.76541	0.816876
	19.73	1.06296	1.07469	0.932099	0.980247	0.762346	0.971605	0.781481	0.854321
	19.72	1.02943	1.05482	0.986151	0.905366	0.783612	0.682054	0.814195	0.79573
	19.71	1.06437	1.0394	0.988901	0.921199	0.832408	0.791898	0.826859	0.809656
	19.71	1.02442	1.06552	0.897558	0.912448	0.727219	1.02204	0.731983	0.846933
	19.69	1.03976	1.06291	0.926409	0.934718	0.775074	1.03145	0.744214	0.851632
	19.66	1.11769	1.03966	1.02211	0.951235	0.944083	1.14239	0.828999	0.864759
	19.65	1.03065	1.13258	0.778148	0.946702	0.571819	1.11526	0.67022	0.847435
	19.64	1.05168	1.18246	1.09005	0.886453	1.065	1.25372	0.746672	1.04542
	19.63	1.06775	1.07249	0.939024	0.887534	0.75813	1.10976	0.691734	0.836721
	19.63	1.0668	1.05923	0.937328	0.910468	0.749311	1.07507	0.742424	0.972452
	19.61	1.05805	1.08651	1.00683	0.887308	0.790552	0.653956	0.817302	0.808196
	19.6	1.04383	1.06667	0.923457	0.889506	0.701235	0.933951	0.767284	0.769136
	19.59	1.03598	1.06111	0.90691	0.895488	0.762993	0.933752	0.784694	0.79783
	19.59	0.926354	0.965916	0.724893	0.919051	0.622642	0.938527	0.63238	0.861838
	19.59	1.19982	1.27958	0.930762	1.02191	0.667572	1.47502	0.709728	1.18755
	19.57	1.15812	1.14946	0.914801	1.02744	0.669603	1.18484	0.685487	0.898195
	19.56	1.02025	1.04688	0.865162	0.907986	0.747106	0.969907	0.734375	0.818866
	19.56	1.05688	1.03831	0.912943	0.888566	0.737086	0.884504	0.72722	0.827046
	19.56	1.11132	1.09987	0.956743	1.00064	0.678117	1.04326	0.746183	0.868957
	19.55	1.24217	1.11154	1.18258	1.00535	1.02521	1.23759	0.936593	0.92437
	19.54	1.10317	1.09951	0.949328	0.956654	0.738095	1.0116	0.76801	0.875458
	19.52	1.08546	1.07548	0.92826	0.886463	0.77854	1.01497	0.691828	0.884591
	19.51	1.07578	1.10124	0.920663	0.860864	0.716992	1.0302	0.783896	0.800474
	19.46	0.953216	0.987772	0.877725	0.730463	0.734716	0.830409	0.771398	0.706007
	19.46	1.06715	0.99637	1.02964	0.828796	0.762855	1.05445	0.77314	0.798548
	19.42	0.987313	0.983852	0.839677	0.755479	0.679354	0.929642	0.631488	0
	19.38	1.07067	1.07398	0.805152	0.937913	0.791281	1.15456	0.694848	0.85535
	19.36	1.00932	1.05041	0.920548	0.901918	0.728219	0.745753	0.68	0.791781
	19.35	1.14176	1.09609	1.07533	0.965599	0.874259	1.00178	0.860617	0.838671
	19.34	1.09045	1.04607	1.02528	0.901124	0.82191	0.726404	0.842135	0.838202
	19.34	1.08571	1.06018	0.937994	0.91307	0.744681	0.925228	0.556596	0.819453
	19.33	1.09465	1.09589	0.989415	0.952677	0.770859	0.993773	0.800747	0.785803
	19.3	1.10991	1.12961	1.01144	0.911055	0.838628	1.02033	0.865947	0.86277
	19.28	1.11499	1.05242	1.03608	0.897971	0.845547	0.868658	0.908681	0.863021
	19.27	1.09379	1.10963	0.957541	0.967681	0.731939	1.05894	0.7218	0.90621
	19.26	0.974267	0.951107	0.835821	0.88317	0.820381	0.750386	0.751415	0.741122
	19.25	1.19109	1.15937	0.970544	1.05967	0.730665	1.1858	0.691692	0.8429
	19.23	1.06373	1.07556	0.836399	0.976347	0.573193	0.944152	0.566557	0.788436
	19.2	1.03598	1.03141	0.962878	0.886922	0.810394	0.79783	0.833238	0.824101
	19.18	1.09524	1.06081	0.996558	0.948365	0.78887	0.959266	0.846816	0.902467
	19.18	1.10093	1.058	0.984339	0.795824	0.75232	1.02842	0.820766	0.797564
	19.18	1.07457	1.0552	0.970053	0.868467	0.733999	0.97064	0.7798	0.80094
	19.12	1.03218	1.00919	0.990296	0.852911	0.86619	0.822778	0.836057	0.814096
	19.11	1.04782	1.08383	0.862456	0.976387	0.684179	0.984061	0.752656	0.827037
	19.1	1.04418	1.04896	0.956418	0.918209	0.690149	0.928955	0.75403	0.814328
	19.1	1.07123	1.16524	0.849003	0.933048	0.607265	1.22436	0.712963	0.767806
	19.08	1.02692	1.0467	0.918681	0.948352	0.712637	0.892308	0.72967	0.826923
	19.07	1.05059	1.05284	0.913997	0.928049	0.751546	0.870152	0.768409	0.874649
	19.06	0.977363	0.985852	0.839276	0.865308	0.75665	0.977929	0.727221	0.742501
	19.03	1.01415	1.04068	0.90566	0.833137	0.647995	0.845519	0.692217	0.698113
	19.02	1.07504	1.09948	0.884235	0.834206	0.69808	0.945899	0.775451	0.814427
	19.02	1.11818	1.11515	0.962424	0.955758	0.747273	1.06121	0.786667	0.82303
	19.01	1.10231	1.09683	1.02436	0.737515	0.747259	1.04263	0.80268	0.834957
	18.99	1.06353	1.04588	0.926471	0.907059	0.844706	0.937647	0.788235	0.904706
	18.98	1.05073	1.08311	0.885591	0.95143	0.78953	0.744738	0.756611	0.849433
	18.97	0.930578	0.956545	0.808691	0.768945	0.734499	0.713302	0.656598	0.72549
	18.95	1.08683	1.06613	0.9977	0.834963	0.739505	1.0046	0.762507	0.799885
	18.92	0.899368	0.879874	0.780295	0.79294	0.71549	0.75764	0.726027	0.825606
	18.92	1.03051	1.02821	0.951065	0.91422	0.789868	0.937824	0.73863	0.84053
	18.91	1.09049	1.04265	1.02017	0.789049	0.629395	0.986167	0.795965	0.814409
	18.84	1.13453	1.11655	1.00744	0.815871	0.769374	1.0093	0.792932	0.956603
	18.73	1.07791	1.06047	0.904651	0.922674	0.730814	0.921512	0.739535	0.820349
	18.72	1.08382	1.07479	0.972276	0.954868	0.88717	0.952289	0.756286	0.911025
	18.68	1.07559	1.07111	0.971445	0.882979	0.871221	0.944569	0.81243	0.834267
	18.67	0.954173	0.967812	0.888707	0.858156	0.813421	0.908347	0.770322	0.779596
	18.66	1.05874	1.12482	1.01689	0.995595	0.692511	1.25037	0.708664	0.944934
	18.64	1.12276	1.14276	0.936552	0.965517	0.72069	1.2	0.804828	0.937241
	18.6	1.04002	1.06798	0.935855	0.935307	0.765899	0.827303	0.848136	0.839364
	18.6	1.12078	1.14372	0.969636	0.974359	0.735493	1.19636	0.792848	0.988529
	18.59	1.071	1.08652	1.02685	0.932578	0.841289	0.871718	0.808473	0.822792
	18.57	1.04206	1.04574	0.933754	0.871714	0.836488	0.8102	0.798633	0.846477
	18.54	1.23419	1.13338	1.13087	1.08829	0.932999	1.00313	0.945523	0.950532
	18.53	1.01361	1.05569	0.787129	0.918317	0.623144	1.04579	0.627475	0.751856
	18.53	1.12683	1.12265	0.907317	1.01115	0.724042	1.16725	0.737282	0.84878
	18.51	0.996414	1.03825	0.886432	0.729229	0.654513	0.970114	0.715481	0.766886
	18.46	1.00951	0.974643	0.862124	0.751717	0.705758	0.914422	0.713154	0.782356
	18.46	1.10104	1.08808	0.98899	0.987047	0.783679	0.948187	0.757124	0.799223
	18.43	1.0577	1.06982	0.930179	0.890364	0.788806	0.873053	0.822851	0.84247
	18.4	1.08382	1.09994	0.945197	0.955513	0.595229	0.876209	0.789813	0.778852
	18.36	1.03034	1.09043	0.910152	0.749125	0.703034	0.988331	0.792299	0.787048
	18.31	1.09798	1.09124	1.00184	0.980404	0.876301	0.86038	0.81139	0.852419
	18.25	1.06254	1.01274	0.948466	0.779386	0.750434	0.962942	0.770701	0.808917
	18.25	1.21692	1.16332	1.04858	0.989112	0.809296	1.03015	0.788191	1.06365
	18.2	1.02805	1.0941	0.908825	0.764465	0.693162	1.02104	0.727645	0.798364
	18.17	1.03909	1.01954	0.89468	0.82139	0.72367	0.92671	0.764387	0.790445
	18.16	1.02152	1.04367	0.937975	0.874684	0.740506	0.974051	0.727215	0.734177
	18.12	1.03813	1.01743	0.922113	0.865468	0.816449	0.827342	0.78159	0.815359
	18.11	0.911705	0.920787	0.809284	0.783047	0.789606	0.828961	0.681635	0.774975
	17.97	1.0583	1.09396	0.958848	0.917695	0.70439	1.19204	0.709191	0.816187
	17.93	1.22187	1.19182	0.914962	0.94821	0.795396	1.10742	0.732737	0.797315
	17.84	1.03289	1.02539	0.857473	0.777265	0.686671	0.972879	0.754761	0.791114
	17.84	1.08244	1.0433	0.994069	0.964413	0.771056	0.904508	0.778766	0.838078
	17.82	1.04307	1.09662	0.979627	0.731665	0.781723	1.06286	0.778231	0.801513
	17.79	1.06153	1.10068	0.944065	0.759478	0.685519	1.05656	0.775016	0.806091
	17.76	1.03535	1.04994	0.892817	0.851852	0.675084	0.91807	0.730079	0.76936
	17.71	1.06423	1.11765	0.969988	0.753902	0.708884	1.04502	0.77611	0.809124
	17.64	1.0159	1.0619	0.856899	0.797842	0.71607	0.975582	0.738785	0.799546
	17.62	1.07846	1.08032	0.938979	0.8132	0.673101	1.02055	0.809465	0.819427
	17.6	1.04945	1.08144	0.944154	0.772542	0.708551	0.970913	0.776033	0.796975
	17.58	1.06973	1.05244	0.97497	0.912396	0.731228	0.977354	0.760429	1.02324
	17.44	1.04056	1.12862	0.980881	0.849363	0.80591	0.939745	0.844148	0.808227
	17.39	1.06841	1.01904	0.938727	0.833432	0.775134	0.985723	0.762046	0.820345
	17.34	1.00058	1.0323	0.865052	0.800461	0.675317	0.958478	0.72722	0.791234
	17.27	1.10243	1.09651	0.991119	0.809947	0.759621	1.0225	0.794553	0.826525
	17.22	1.03422	1.04307	0.903835	0.775811	0.585015	0.975811	0.750442	0.766372
	17.2	1.05951	1.08051	0.9014	0.763711	0.739207	1.0035	0.761377	0.798133
	17.17	0.871114	0.922555	0.782363	0.790842	0.716224	0.879593	0.645562	0.756925
	17.14	1.053	1.0818	0.96659	0.778802	0.768433	0.981567	0.812788	0.803571
	17.13	0.881247	0.871574	0.828049	0.728103	0.758195	0.847931	0.67007	0.730253
	17.09	1.071	1.09368	0.912291	0.816229	0.78222	1.01014	0.806086	0.812649
	17.06	1.04377	1.05097	0.895845	0.796122	0.775623	0.966205	0.760111	0.806648
	16.95	1.01595	1.02393	0.911111	0.768091	0.751567	0.909402	0.757265	0.786325
	16.95	1.27231	1.13846	1.21615	1.07615	0.928462	0.978462	0.942308	1.16615
	16.9	1.04494	1.06795	0.888175	0.985019	0.800428	0.886035	0.722311	0.742108
	16.82	1.02703	1.03491	0.946509	0.873311	0.774212	0.907095	0.814189	0.775338
	16.79	1.0436	1.03014	0.965016	0.795479	0.776642	0.904198	0.81324	0.799785
	16.76	0.805855	0.883924	0.732922	0.69697	0.693374	0.576271	0.639445	0.69697
	16.65	1.09875	1.04528	1.0611	0.797054	0.755046	0.893617	0.828151	0.803055
	16.64	0.932177	0.91127	0.854156	0.744008	0.747068	0.752677	0.734319	0.755227
	16.59	1.06125	1.01615	0.910356	0.778953	0.711024	0.904232	0.68931	0.798441
	16.58	0.911111	0.933333	0.82168	0.847696	0.740379	0.823306	0.656911	0.817344
	16.52	1.05115	0.968286	0.900767	0.845524	0.814834	0.71867	0.748338	0.836317
	16.48	1.07872	1.07995	0.992005	0.741697	0.690652	1.1107	0.765683	0.821033
	16.46	1.11485	1.07077	1.06381	0.7558	0.783063	0.951856	0.837007	0.829466
	16.38	1.00776	1.02217	0.929601	0.737805	0.745011	0.924058	0.765521	0.757761
	16.34	1.06348	1.06581	0.996506	0.750146	0.720443	0.976121	0.756552	0.769365
	16.28	1.05989	1.10103	0.935874	0.957653	0.750756	0.845735	0.756201	0.836056
	16.02	1.03297	1.0723	0.926547	0.748409	0.721226	0.91845	0.739156	0.743204
	15.51	1.04804	1.03352	0.96648	0.759777	0.701676	0.894972	0.847486	0.794413
	13.86	1.09688	1.12674	0.936297	0.772395	0.725282	0.903119	0.809555	0.829463
