# Supplementary material for: The MondoA-dependent TXNIP/GDF15 axis predicts oxaliplatin response in colorectal adenocarcinomas
Source: EMBO Mol Med. 2024 Aug 5;16(9):7. doi: 10.1038/s44321-024-00105-2 (PMC11393413; doi:10.1038/s44321-024-00105-2)
Supplement: Supplementary file 14 — Source data Fig. 6 [file 44321_2024_105_MOESM14_ESM.zip]

Archive with 64 entries (48 files):
- Figure 6/
- __MACOSX/._Figure 6
- Figure 6/.DS_Store
- __MACOSX/Figure 6/._.DS_Store
- Figure 6/Figure 6F/
- __MACOSX/Figure 6/._Figure 6F
- Figure 6/Figure 6A/
- __MACOSX/Figure 6/._Figure 6A
- Figure 6/Figure 6H/
- __MACOSX/Figure 6/._Figure 6H
- Figure 6/Figure 6O/
- __MACOSX/Figure 6/._Figure 6O
- Figure 6/Figure 6N/
- __MACOSX/Figure 6/._Figure 6N
- Figure 6/Figure 6I/
- __MACOSX/Figure 6/._Figure 6I
- Figure 6/Figure 6G/
- __MACOSX/Figure 6/._Figure 6G
- Figure 6/Figure 6B/
- __MACOSX/Figure 6/._Figure 6B
- Figure 6/Figure 6E/
- __MACOSX/Figure 6/._Figure 6E
- Figure 6/Figure 6L/
- __MACOSX/Figure 6/._Figure 6L
- Figure 6/Figure 6K/
- __MACOSX/Figure 6/._Figure 6K
- Figure 6/Figure 6J/
- __MACOSX/Figure 6/._Figure 6J
- Figure 6/Figure 6M/
- __MACOSX/Figure 6/._Figure 6M
- Figure 6/Figure 6D/
- __MACOSX/Figure 6/._Figure 6D
- Figure 6/Figure 6C/
- __MACOSX/Figure 6/._Figure 6C
- Figure 6/Figure 6F/Figure 6F.pdf
- __MACOSX/Figure 6/Figure 6F/._Figure 6F.pdf
- Figure 6/Figure 6A/Figure 6A.pdf
- __MACOSX/Figure 6/Figure 6A/._Figure 6A.pdf
- Figure 6/Figure 6H/Figure 6H.xlsx
- __MACOSX/Figure 6/Figure 6H/._Figure 6H.xlsx
- Figure 6/Figure 6O/Figure 6O.xlsx
- __MACOSX/Figure 6/Figure 6O/._Figure 6O.xlsx
- Figure 6/Figure 6N/Figure 6N.xlsx
- __MACOSX/Figure 6/Figure 6N/._Figure 6N.xlsx
- Figure 6/Figure 6I/Figure 6I.xlsx
- __MACOSX/Figure 6/Figure 6I/._Figure 6I.xlsx
- Figure 6/Figure 6G/Figure 6G.pdf
- __MACOSX/Figure 6/Figure 6G/._Figure 6G.pdf
- Figure 6/Figure 6B/Figure 6B.pdf
- __MACOSX/Figure 6/Figure 6B/._Figure 6B.pdf
- Figure 6/Figure 6E/Figure 6E.xlsx
- __MACOSX/Figure 6/Figure 6E/._Figure 6E.xlsx
- Figure 6/Figure 6L/Figure 6L.xlsx
- __MACOSX/Figure 6/Figure 6L/._Figure 6L.xlsx
- Figure 6/Figure 6K/Figure 6K.xlsx
- __MACOSX/Figure 6/Figure 6K/._Figure 6K.xlsx
- Figure 6/Figure 6J/Figure 6J.xlsx
- __MACOSX/Figure 6/Figure 6J/._Figure 6J.xlsx
- Figure 6/Figure 6M/Figure 6M.xlsx
- __MACOSX/Figure 6/Figure 6M/._Figure 6M.xlsx
- Figure 6/Figure 6D/Figure 6D.xlsx
- __MACOSX/Figure 6/Figure 6D/._Figure 6D.xlsx
- Figure 6/Figure 6C/Figure 6C.xlsx
- __MACOSX/Figure 6/Figure 6C/._Figure 6C.xlsx
