# Supplementary material for: The MondoA-dependent TXNIP/GDF15 axis predicts oxaliplatin response in colorectal adenocarcinomas
Source: EMBO Mol Med. 2024 Aug 5;16(9):7. doi: 10.1038/s44321-024-00105-2 (PMC11393413; doi:10.1038/s44321-024-00105-2)
Supplement: Supplementary file 14 — Source data Fig. 6 [file 44321_2024_105_MOESM14_ESM.zip › Figure 6/Figure 6H/Figure 6H.xlsx]

## Sheet: Sheet1
Figure 6H	Unnamed: 1	Unnamed: 2	Unnamed: 3	Unnamed: 4	Unnamed: 5	Unnamed: 6
	Parental			Resistant
Pre-treatment	7.48267	18.9512	9.85694	2.28783	2.3678	3.25886
Post-treatment	0.665353	1.029	0.734418	1.91189	1.37015	2.53966
