# Supplementary material for: The MondoA-dependent TXNIP/GDF15 axis predicts oxaliplatin response in colorectal adenocarcinomas
Source: EMBO Mol Med. 2024 Aug 5;16(9):7. doi: 10.1038/s44321-024-00105-2 (PMC11393413; doi:10.1038/s44321-024-00105-2)
Supplement: Supplementary file 14 — Source data Fig. 6 [file 44321_2024_105_MOESM14_ESM.zip › Figure 6/Figure 6O/Figure 6O.xlsx]

## Sheet: Sheet1
Figure 6O
	no extramural invasion	extramural invasion
	17.71	873.4
	27.69	733.46
	115.62	442.13
	234.34
	18.11
	74.14
