# Supplementary material for: The MondoA-dependent TXNIP/GDF15 axis predicts oxaliplatin response in colorectal adenocarcinomas
Source: EMBO Mol Med. 2024 Aug 5;16(9):7. doi: 10.1038/s44321-024-00105-2 (PMC11393413; doi:10.1038/s44321-024-00105-2)
Supplement: Supplementary file 14 — Source data Fig. 6 [file 44321_2024_105_MOESM14_ESM.zip › Figure 6/Figure 6N/Figure 6N.xlsx]

## Sheet: Sheet1
Figure 6N
	Non-aggressive	Aggressive
	0.089	0.84
	0.05	0.58
	0.07	0.78
	0.06	3.29
	0.26	0.85
	0.47	0.11
	0.08	0.47
	0.04	4.62
	0.83	0.13
	0.08
	0.09
	0.05
	0.14
	0.13
