# Supplementary material for: The MondoA-dependent TXNIP/GDF15 axis predicts oxaliplatin response in colorectal adenocarcinomas
Source: EMBO Mol Med. 2024 Aug 5;16(9):7. doi: 10.1038/s44321-024-00105-2 (PMC11393413; doi:10.1038/s44321-024-00105-2)
Supplement: Supplementary file 14 — Source data Fig. 6 [file 44321_2024_105_MOESM14_ESM.zip › Figure 6/Figure 6I/Figure 6I.xlsx]

## Sheet: Sheet1
Figure 6DEIJ
	TXNIP_avg	GDF15_avg	lesion	mfolfox6_res	SAMPLE
	11.1684	6.07655	Metastasis	responder	GSM710801
	11.2292	5.73201	Primary	responder	GSM710802
	11.1215	6.06007	Primary	responder	GSM710803
	10.7111	5.65099	Primary	responder	GSM710804
	10.8404	5.29442	Primary	responder	GSM710805
	12.3682	5.32051	Primary	responder	GSM710806
	10.6268	5.65753	Primary	responder	GSM710807
	11.1793	6.06865	Primary	responder	GSM710808
	12.3611	5.88783	Primary	responder	GSM710809
	10.4627	6.52666	Primary	responder	GSM710810
	10.2705	6.21118	Primary	responder	GSM710811
	9.57463	5.78504	Primary	responder	GSM710812
	12.0993	6.22509	Metastasis	responder	GSM710813
	11.2832	5.45097	Metastasis	responder	GSM710814
	10.8362	6.09696	Metastasis	responder	GSM710815
	12.5877	5.69813	Metastasis	responder	GSM710816
	11.3012	4.75528	Metastasis	responder	GSM710817
	9.86232	5.06223	Metastasis	responder	GSM710818
	9.08675	4.23945	Metastasis	responder	GSM710819
	11.9182	6.13868	Metastasis	responder	GSM710820
	8.96542	5.9784	Primary	responder	GSM710821
	9.72421	5.02831	Primary	responder	GSM710822
	10.3235	6.34467	Primary	responder	GSM710823
	11.6902	5.55688	Primary	responder	GSM710824
	10.0594	6.51463	Primary	responder	GSM710825
	10.3858	5.35278	Primary	responder	GSM710826
	8.39938	6.75209	Primary	responder	GSM710827
	10.1781	6.09383	Metastasis	non-responder	GSM710828
	11.4282	5.60054	Metastasis	non-responder	GSM710829
	11.5497	5.04688	Primary	non-responder	GSM710830
	11.0673	5.03569	Primary	non-responder	GSM710831
	11.0875	6.82294	Primary	non-responder	GSM710832
	11.6816	5.44334	Primary	non-responder	GSM710833
	10.9958	6.37798	Primary	non-responder	GSM710834
	11.2481	4.82962	Primary	non-responder	GSM710835
	10.453	6.87095	Primary	non-responder	GSM710836
	11.4498	5.18148	Primary	non-responder	GSM710837
	10.9579	4.92393	Metastasis	non-responder	GSM710839
	11.699	5.90787	Metastasis	non-responder	GSM710841
	11.7117	4.49445	Metastasis	non-responder	GSM710843
	11.2879	5.32685	Metastasis	non-responder	GSM710845
	11.4388	5.85564	Metastasis	non-responder	GSM710846
	11.8372	5.01983	Metastasis	non-responder	GSM710849
	10.4792	6.25114	Metastasis	non-responder	GSM710853
	11.2134	4.63817	Metastasis	non-responder	GSM710855
	10.3742	5.01302	Metastasis	non-responder	GSM710858
	9.37741	5.48565	Metastasis	non-responder	GSM710860
	10.7467	6.25299	Primary	non-responder	GSM710862
	10.4371	6.20106	Primary	non-responder	GSM710863
	10.338	5.9606	Primary	non-responder	GSM710865
	11.5132	6.02788	Primary	non-responder	GSM710867
	11.9913	6.12899	Primary	non-responder	GSM710869
	10.6046	5.45165	Primary	non-responder	GSM710871
	10.7777	5.58849	Primary	non-responder	GSM710873
	9.62768	6.13136	Primary	responder	GSM710875
	11.7995	4.54947	Primary	responder	GSM710877
	10.869	6.54976	Primary	responder	GSM710879
	10.8257	6.40761	Metastasis	responder	GSM710881
	12.2762	5.99359	Metastasis	responder	GSM710883
	9.90006	6.28733	Primary	responder	GSM710885
	9.66298	6.10623	Primary	responder	GSM710886
	9.36065	6.83597	Primary	responder	GSM710888
	10.9554	5.91321	Primary	responder	GSM710890
	11.3663	6.61456	Primary	responder	GSM710892
	8.94216	6.26503	Primary	responder	GSM710894
	10.4143	5.80041	Primary	responder	GSM710896
	10.9305	6.21282	Primary	responder	GSM710898
	12.0993	6.01383	Primary	responder	GSM710900
	11.4374	5.33931	Primary	responder	GSM710902
	11.7198	5.85074	Primary	non-responder	GSM710905
	10.8872	5.76661	Primary	non-responder	GSM710906
	12.3158	6.51137	Primary	non-responder	GSM710908
	11.0383	5.66496	Primary	non-responder	GSM710911
	11.8954	6.16496	Metastasis	non-responder	GSM710913
	12.0246	5.58483	Metastasis	non-responder	GSM710915
	9.87186	5.76359	Metastasis	non-responder	GSM710916
	10.445	5.54108	Metastasis	non-responder	GSM710918
	10.0234	5.69929	Primary	non-responder	GSM710920
	11.7771	5.73876	Primary	non-responder	GSM710922
	11.3232	5.83039	Primary	non-responder	GSM710924
	11.0081	5.56463	Primary	non-responder	GSM710926
	10.7975	5.39868	Primary	non-responder	GSM710928
	11.7599	5.57453	Primary	non-responder	GSM710930
