# Supplementary material for: The MondoA-dependent TXNIP/GDF15 axis predicts oxaliplatin response in colorectal adenocarcinomas
Source: EMBO Mol Med. 2024 Aug 5;16(9):7. doi: 10.1038/s44321-024-00105-2 (PMC11393413; doi:10.1038/s44321-024-00105-2)
Supplement: Supplementary file 14 — Source data Fig. 6 [file 44321_2024_105_MOESM14_ESM.zip › Figure 6/Figure 6L/Figure 6L.xlsx]

## Sheet: Sheet1
Figure 6L
	Non-Responder	Responder
	1.12	0.85
	0.87	1.02
	0.99	0.79
	1.05	0.89
	0.87	0.84
	0.78	0.7
	1.26	0.9
	1	0.92
	0.78	0.93
	0.81	0.78
	0.98	0.62
	0.95	0.97
	1.08	0.98
	0.7	0.76
		0.73
		0.8
		0.77
		0.71
		1.07
		0.82
		0.82
		0.81
		0.85
