# Supplementary material for: The MondoA-dependent TXNIP/GDF15 axis predicts oxaliplatin response in colorectal adenocarcinomas
Source: EMBO Mol Med. 2024 Aug 5;16(9):7. doi: 10.1038/s44321-024-00105-2 (PMC11393413; doi:10.1038/s44321-024-00105-2)
Supplement: Supplementary file 14 — Source data Fig. 6 [file 44321_2024_105_MOESM14_ESM.zip › Figure 6/Figure 6K/Figure 6K.xlsx]

## Sheet: Sheet1
Figure 6K
	Non-aggresive							Aggresive
Pre-treatment	2.98	1.22	1.31	2.95	5.35	3.64	2.8	0.4	1	1.44	1.33
Post-treatment	0.19	0.31	0.62	0.24	0.2	3.03	0.24	1.31	0.85	0.16	0.17
