# Supplementary material for: The MondoA-dependent TXNIP/GDF15 axis predicts oxaliplatin response in colorectal adenocarcinomas
Source: EMBO Mol Med. 2024 Aug 5;16(9):7. doi: 10.1038/s44321-024-00105-2 (PMC11393413; doi:10.1038/s44321-024-00105-2)
Supplement: Supplementary file 14 — Source data Fig. 6 [file 44321_2024_105_MOESM14_ESM.zip › Figure 6/Figure 6M/Figure 6M.xlsx]

## Sheet: Sheet1
Figure 6M
	Non-aggressive/sensitive	Aggressive/resistant
	7.48	2
	18.95	0.7
	5.26	0.4
	12.76	1
	2.98	1.44
	1.22	2.29
	1.31	2.37
	2.95	3.26
	5.35	1.07
	3.64	2.94
	2.8	1.13
	7.48	1.33
	18.95
	9.86
	1.68
	2.52
	1.97
	1.24
	1.74
	11.89
