# Supplementary material for: The MondoA-dependent TXNIP/GDF15 axis predicts oxaliplatin response in colorectal adenocarcinomas
Source: EMBO Mol Med. 2024 Aug 5;16(9):7. doi: 10.1038/s44321-024-00105-2 (PMC11393413; doi:10.1038/s44321-024-00105-2)
Supplement: Supplementary file 14 — Source data Fig. 6 [file 44321_2024_105_MOESM14_ESM.zip › Figure 6/Figure 6C/Figure 6C.xlsx]

## Sheet: Sheet1
Figure 6C
	Primary Site				Secondary site
Pre-treatment	7.48	18.95	5.26	12.76	2	0.7
Post-treatment	0.67	1.03	0.72	1.67	0.94	3.23
