# Supplementary material for: The MondoA-dependent TXNIP/GDF15 axis predicts oxaliplatin response in colorectal adenocarcinomas
Source: EMBO Mol Med. 2024 Aug 5;16(9):7. doi: 10.1038/s44321-024-00105-2 (PMC11393413; doi:10.1038/s44321-024-00105-2)
Supplement: Supplementary file 15 — EV Figure Source Data [file 44321_2024_105_MOESM15_ESM.zip]

Archive with 10 entries (9 files):
- source data for EV figures/
- __MACOSX/._source data for EV figures
- source data for EV figures/Source data to Fig. EV1.xlsx
- __MACOSX/source data for EV figures/._Source data to Fig. EV1.xlsx
- source data for EV figures/Source data to Fig. EV4.xlsx
- __MACOSX/source data for EV figures/._Source data to Fig. EV4.xlsx
- source data for EV figures/Source data to Fig. EV5.xlsx
- __MACOSX/source data for EV figures/._Source data to Fig. EV5.xlsx
- source data for EV figures/Source data to Fig. EV3.xlsx
- __MACOSX/source data for EV figures/._Source data to Fig. EV3.xlsx
