# Supplementary material for: The MondoA-dependent TXNIP/GDF15 axis predicts oxaliplatin response in colorectal adenocarcinomas
Source: EMBO Mol Med. 2024 Aug 5;16(9):7. doi: 10.1038/s44321-024-00105-2 (PMC11393413; doi:10.1038/s44321-024-00105-2)
Supplement: Supplementary file 15 — EV Figure Source Data [file 44321_2024_105_MOESM15_ESM.zip › source data for EV figures/Source data to Fig. EV1.xlsx]

## Sheet: Sheet1
Figure EV1A
	0h	3h	6h	12h	24h	48h
	1	2.7	3.343	3.2	2.74	11.71
	1	3.98	3.54	5.6	4.02	9.64
	1	3.39	5.14	4.7	6.49	9.29
Figure EV1B
	0h	3h	6h	12h	24h	48h
	1	2.54	2.98	4.12	7.12	17.43
	0.99	2.58	3.12	4.01	7.23	17.34
	0.99	2.53	3.21	3.99	7.14	16.45
Figure EV1C
	0uM	5uM	10uM	25uM	50uM
	1	7.88	10.3	11.71	14.21
	1	8.39	12.98	10.78	14.05
	1	7.07	9.63	10.5	11.58
Figure EV1D
	0uM	10uM	25uM
	1	17.45	21.34
	1	16.45	20.56
	1	15.45	22.12
Figure EV1E
	0h	24h	48h
	1	2.09	2.59
	1	2.22	3.22
	1	1.78	2.41
Figure EV1F
	0h	24h	48h
	1	1.07	1.82
	1	0.99	1.57
	1	1.28	1.74
Figure EV1G
	0h	24h	48h
	1	3.91	7.15
	1	3.9	7.8
	1	4.06	8.44
Figure EV1H
	0h	24h	48h
	1	2.78	3.21
	1	3.08	4.32
	1	2.21	4.68
