# Supplementary material for: The MondoA-dependent TXNIP/GDF15 axis predicts oxaliplatin response in colorectal adenocarcinomas
Source: EMBO Mol Med. 2024 Aug 5;16(9):7. doi: 10.1038/s44321-024-00105-2 (PMC11393413; doi:10.1038/s44321-024-00105-2)
Supplement: Supplementary file 15 — EV Figure Source Data [file 44321_2024_105_MOESM15_ESM.zip › source data for EV figures/Source data to Fig. EV4.xlsx]

## Sheet: Sheet1
Figure EV4A
	Non-responder		Responder
	FOLFOX	FOLFIRI	FOLFOX	FOLFIRI
	1892.3	1349.5	1334.9	1730.9
	1569.6	1466.9	1848.3	1188.2
	1716.3	1349.5	1349.5	1760.2
	1628.3	1276.2	1598.9	1584.2
	1540.2	1525.5	1422.9	1466.9
	1510.9	1716.2	1290.9	1730.9
	1774.9	1672.2	1408.2	1466.9
	1642.9	1716.2	1672.2	1510.9
	1305.5	1188.2	1540.2	1701.6
	1481.6	1877.6	1305.5
	1730.9	1290.8	1070.8
	1584.2		1672.3
	1672.2		1716.2
	1217.5		1364.2
			1320.2
			1466.9
			1393.5
			1276.2
			1760.3
			1437.5
			1496.2
			1408.2
			1525.6
Figure EV4B
	Non-responder		Responder
	FOLFOX	FOLFIRI	FOLFOX	FOLFIRI
	1686.9	1760.2	1569.6	1745.6
	1804.3	1584.2	1804.3	1789.6
	1730.9	1452.2	1716.3	1760.2
	1554.9	1686.9	1804.3	1760.2
	1760.3	1686.9	1686.9	1760.2
	1936.3	1569.5	1848.3	1730.9
	1408.2	1789.6	1569.6	1408.2
	1642.9	1642.9	1818.9	1510.9
	1672.2	1466.9	1657.6	1569.5
	1833.6	1569.5	1672.2
	1760.3	1496.2	1716.2
	1672.2		1730.9
	1554.9		1760.2
	1730.9		1789.6
			1804.3
			1833.6
			1818.9
			1789.6
			1642.9
			1745.6
			1833.6
			1730.9
			1804.3
Figure EV4C
	Non-responder		Responder
	FOLFOX	FOLFIRI	FOLFOX	FOLFIRI
	1.12176	0.766674	0.850471	0.991579
	0.869922	0.925956	1.02439	0.663947
	0.991565	0.92928	0.786284	1
	1.04721	0.756536	0.886161	0.900011
	0.874964	0.904322	0.8435	0.833371
	0.780303	1.09347	0.698426	1
	1.2604	0.934399	0.897171	1.04168
	1	1.04462	0.919347	1
	0.780708	0.810007	0.929175	1.08417
	0.808028	1.1963	0.780708
	0.983298	0.862719	0.623937
	0.947375		0.966145
	1.07544		0.975003
	0.703391		0.762293
			0.731696
			0.800011
			0.766122
			0.71312
			1.07146
			0.823499
			0.81599
			0.813565
			0.845536
Figure EV4D
	Non-Responder	Responder
	0.766674	0.991579
	0.925956	0.663947
	0.92928	1
	0.756536	0.900011
	0.904322	0.833371
	1.09347	1
	0.934399	1.04168
	1.04462	1
	0.810007	1.08417
	1.1963
	0.862719
