# Supplementary material for: The MondoA-dependent TXNIP/GDF15 axis predicts oxaliplatin response in colorectal adenocarcinomas
Source: EMBO Mol Med. 2024 Aug 5;16(9):7. doi: 10.1038/s44321-024-00105-2 (PMC11393413; doi:10.1038/s44321-024-00105-2)
Supplement: Supplementary file 15 — EV Figure Source Data [file 44321_2024_105_MOESM15_ESM.zip › source data for EV figures/Source data to Fig. EV5.xlsx]

## Sheet: Sheet1
	DLD1					HCT15
	NTC		TKO			NTC		TKO
	CON	OXA	CON	OXA		CON	OXA	CON	OXA
ATF4 expression	26364.8	12040.1	26750.8	10625.6		33284.1	8975.57	28890	7801.31
	20255.4	10643.1	24600.9	10065.8		29275.8	10668.8	25884	8781.25
	27472.5	10774.1	28755.3	10315		37004.3	9816.92	29673.2	7193.93
HBP1 expression	1026.27	386.889	987.505	375.812		1532.02	1048.6	1362.52	751.686
	676.436	377.849	820.459	384.203		1353.66	760.432	1326.05	601.418
	1035.2	485.459	959.054	442.813		1514.84	966.777	1316.18	678.252
KLF9 expression	1402.6	700.307	1301.49	751.624		2506.53	1016	2614.56	783.519
	1133.49	570.108	1389.92	629.113		2521.28	656.851	2757.35	683.554
	1421.05	798.052	1389.62	875.688		2267.6	980.93	1890.63	744.342
MYC expression	4829.54	2086.97	5136.61	1761.68		4089.97	739.814	4427.69	2041.46
	4531.8	2456.02	4741.2	2088.62		6026.08	1635.39	6774.56	3155.85
	4407.44	1708.96	4802.8	1850.76		4746.43	863.349	4811.97	2413.95
PHB2 expression	8411.03	4993.29	7649.45	4363.24		8254.19	3607.61	8610.21	4295.49
	9222.75	4845.36	8990.33	4585.18		10412.6	5127.65	8393.6	4565.85
	7379.19	4821.45	7860.73	4570.58		9079.72	4030.42	8072.6	3797.72
SREBF1 expression	10635.4	4400.87	10662.5	4184.89		9385.22	6326	9927.18	3995.64
	9673.35	3770.71	12022.2	4086.94		12339	3461.94	8782.08	3015.3
	10769.2	5627.56	11006.5	5249.71		10329.5	6719.54	9285.83	3511.87
