# Supplementary material for: The MondoA-dependent TXNIP/GDF15 axis predicts oxaliplatin response in colorectal adenocarcinomas
Source: EMBO Mol Med. 2024 Aug 5;16(9):7. doi: 10.1038/s44321-024-00105-2 (PMC11393413; doi:10.1038/s44321-024-00105-2)
Supplement: Supplementary file 15 — EV Figure Source Data [file 44321_2024_105_MOESM15_ESM.zip › source data for EV figures/Source data to Fig. EV3.xlsx]

## Sheet: Sheet1
Figure EV3A
	Ctrl	OXA
	1	2.1
	0.96	2.43
	1.12	2.6
Figure EV3B
	Ctrl	OXA
	1	1.6
	0.91	1.75
	1.2	1.9
Figure EV3C
left panel	Ctrl	OXA	OXA+NAC
	1	8.06	1.11
	0.89	9.26	1.19
	1.1	7.74	1.29
right panel
	Ctrl	Oxa	Oxa+NAC
	1.26	15.48	1.86
	0.83	13.37	1.18
	1.32	16.32	1.96
Figure EV3F
	Ctrl	OXA	OXA+NAC
	1	4.63	1.2
	0.96	5.7	1.13
	1.3	5.03	1.14
Figure EV3G
	Ctrl	Oxa	Oxa+NAC
	1.32	9.52	1.72
	0.92	9.92	1.62
	1.13	7.63	1.42
